# Supplementary material for: Body camera footage leads to lower judgments of intent than dash camera footage
Source: Proc Natl Acad Sci U S A. 2019 Jan 7;116(4):1201–6. doi: 10.1073/pnas.1805928116 (PMC6347687; doi:10.1073/pnas.1805928116)
Supplement: Supplementary File [file pnas.1805928116.sd01.csv]

START	END	Intent_1	motive_2	motive_3	Intent_2	motiveb	motiveb2	intentc	motivec	motivec2	DASHBODY	intent	blame	punish	DV
4/2/2017	4/2/2017	6	4	4	5	4	4	5	4	5	1	5.33333333333333	4	4.33333333333333	4.55555555555555
4/2/2017	4/2/2017	5	4	4	5	2	2	4	3	3	1	4.66666666666667	3	3	3.55555555555556
4/2/2017	4/2/2017	4	5	3	5	3	4	4	4	3	0	4.33333333333333	4	3.33333333333333	3.88888888888889
4/2/2017	4/2/2017	7	7	7	5	3	3	3	3	3	0	5	4.33333333333333	4.33333333333333	4.55555555555555
4/2/2017	4/2/2017	7	4	3	6	3	2	5	3	3	1	6	3.33333333333333	2.66666666666667	4
4/2/2017	4/2/2017	1	1	1	5	5	5	4	3	3	1	3.33333333333333	3	3	3.11111111111111
4/2/2017	4/2/2017	6	1	1	6	1	1	2	1	1	1	4.66666666666667	1	1	2.22222222222222
4/2/2017	4/2/2017	6	4	3	6	3	2	3	3	3	0	5	3.33333333333333	2.66666666666667	3.66666666666667
4/2/2017	4/2/2017	7	7	6	6	1	1	6	2	2	0	6.33333333333333	3.33333333333333	3	4.22222222222222
4/2/2017	4/2/2017	6	6	5	6	4	5	5	5	5	0	5.66666666666667	5	5	5.22222222222222
4/2/2017	4/2/2017	7	5	5	6	1	1	6	2	2	0	6.33333333333333	2.66666666666667	2.66666666666667	3.88888888888889
4/2/2017	4/2/2017	7	7	7	6	6	6	6	7	7	0	6.33333333333333	6.66666666666667	6.66666666666667	6.55555555555556
4/2/2017	4/2/2017	6	6	4	7	4	3	6	6	6	0	6.33333333333333	5.33333333333333	4.33333333333333	5.33333333333333
4/2/2017	4/2/2017	4	1	1	6	3	3	4	3	3	1	4.66666666666667	2.33333333333333	2.33333333333333	3.11111111111111
4/2/2017	4/2/2017	6	4	1	7	1	1	6	3	2	1	6.33333333333333	2.66666666666667	1.33333333333333	3.44444444444444
4/2/2017	4/2/2017	1	1	1	1	1	1	5	4	4	0	2.33333333333333	2	2	2.11111111111111
4/2/2017	4/2/2017	6	4	2	5	4	3	3	6	6	0	4.66666666666667	4.66666666666667	3.66666666666667	4.33333333333333
4/2/2017	4/2/2017	4	4	4	7	1	1	4	4	4	1	5	3	3	3.66666666666667
4/2/2017	4/2/2017	6	7	6	6	6	5	6	6	5	0	6	6.33333333333333	5.33333333333333	5.88888888888889
4/2/2017	4/2/2017	7	7	7	7	7	7	7	7	7	0	7	7	7	7
4/2/2017	4/2/2017	7	2	2	7	1	1	2	2	2	1	5.33333333333333	1.66666666666667	1.66666666666667	2.88888888888889
4/2/2017	4/2/2017	6	5	3	1	1	1	7	7	7	1	4.66666666666667	4.33333333333333	3.66666666666667	4.22222222222222
4/2/2017	4/2/2017	1	1	1	1	1	1	3	3	2	1	1.66666666666667	1.66666666666667	1.33333333333333	1.55555555555556
4/2/2017	4/2/2017	7	7	1	5	7	1	2	4	1	1	4.66666666666667	6	1	3.88888888888889
4/2/2017	4/2/2017	7	7	4	6	2	2	6	5	4	0	6.33333333333333	4.66666666666667	3.33333333333333	4.77777777777778
4/2/2017	4/2/2017	6	1	1	7	1	1	7	6	6	1	6.66666666666667	2.66666666666667	2.66666666666667	4
4/2/2017	4/2/2017	7	7	7	7	7	7	7	7	7	0	7	7	7	7
4/2/2017	4/2/2017	4	6	4	6	4	4	6	7	6	0	5.33333333333333	5.66666666666667	4.66666666666667	5.22222222222222
4/2/2017	4/2/2017	6	5	5	5	3	3	4	4	4	1	5	4	4	4.33333333333333
4/2/2017	4/2/2017	7	7	1	6	1	1	4	5	1	1	5.66666666666667	4.33333333333333	1	3.66666666666667
4/2/2017	4/2/2017	5	5	5	7	5	5	7	7	7	0	6.33333333333333	5.66666666666667	5.66666666666667	5.88888888888889
4/2/2017	4/2/2017	7	1	1	6	1	1	7	1	1	0	6.66666666666667	1	1	2.88888888888889
4/2/2017	4/2/2017	7	4	3	7	4	2	5	7	7	0	6.33333333333333	5	4	5.11111111111111
4/2/2017	4/2/2017	3	3	2	2	1	1	6	6	5	1	3.66666666666667	3.33333333333333	2.66666666666667	3.22222222222222
4/2/2017	4/2/2017	7	7	7	4	4	4	7	7	7	0	6	6	6	6
4/2/2017	4/2/2017	5	2	1	5	6	7	3	5	3	1	4.33333333333333	4.33333333333333	3.66666666666667	4.11111111111111
4/2/2017	4/2/2017	7	7	7	7	2	3	7	7	7	0	7	5.33333333333333	5.66666666666667	6
4/2/2017	4/2/2017	5	5	4	5	5	6	6	6	6	0	5.33333333333333	5.33333333333333	5.33333333333333	5.33333333333333
4/2/2017	4/2/2017	7	2	1	7	3	1	5	4	4	1	6.33333333333333	3	2	3.77777777777778
4/2/2017	4/2/2017	7	7	7	6	5	5	5	6	6	0	6	6	6	6
4/2/2017	4/2/2017	6	1	1	6	1	1	5	2	2	0	5.66666666666667	1.33333333333333	1.33333333333333	2.77777777777778
4/2/2017	4/2/2017	7	1	1	3	5	1	7	3	1	0	5.66666666666667	3	1	3.22222222222222
4/2/2017	4/2/2017	7	7	4	6	4	2	5	5	3	1	6	5.33333333333333	3	4.77777777777778
4/2/2017	4/2/2017	2	1	1	6	6	1	5	4	1	1	4.33333333333333	3.66666666666667	1	3
4/2/2017	4/2/2017	5	6	6	7	4	3	7	3	3	1	6.33333333333333	4.33333333333333	4	4.88888888888889
4/2/2017	4/2/2017	7	7	7	6	5	7	5	6	7	0	6	6	7	6.33333333333333
4/2/2017	4/2/2017	4	4	4	7	7	7	5	6	6	1	5.33333333333333	5.66666666666667	5.66666666666667	5.55555555555556
4/2/2017	4/2/2017	5	4	4	5	2	2	4	4	3	0	4.66666666666667	3.33333333333333	3	3.66666666666667
4/2/2017	4/2/2017	6	6	6	5	6	6	5	6	5	0	5.33333333333333	6	5.66666666666667	5.66666666666667
4/2/2017	4/2/2017	4	4	4	2	3	2	3	5	4	0	3	4	3.33333333333333	3.44444444444444
4/2/2017	4/2/2017	6	4	4	6	2	2	5	5	5	0	5.66666666666667	3.66666666666667	3.66666666666667	4.33333333333333
4/2/2017	4/2/2017	6	3	3	6	3	3	6	6	6	0	6	4	4	4.66666666666667
4/2/2017	4/2/2017	5	1	1	5	2	2	4	2	2	1	4.66666666666667	1.66666666666667	1.66666666666667	2.66666666666667
4/2/2017	4/2/2017	7	1	1	7	1	1	7	7	7	1	7	3	3	4.33333333333333
4/2/2017	4/2/2017	7	7	1	7	1	1	4	4	4	0	6	4	2	4
4/2/2017	4/2/2017	6	5	5	7	4	4	5	5	4	1	6	4.66666666666667	4.33333333333333	5
4/2/2017	4/2/2017	6	1	1	6	1	1	6	1	1	1	6	1	1	2.66666666666667
4/2/2017	4/2/2017	6	1	1	5	1	1	3	2	2	1	4.66666666666667	1.33333333333333	1.33333333333333	2.44444444444444
4/2/2017	4/2/2017	2	7	6	4	4	6	2	1	6	1	2.66666666666667	4	6	4.22222222222222
4/2/2017	4/2/2017	7	6	6	7	1	1	6	4	4	0	6.66666666666667	3.66666666666667	3.66666666666667	4.66666666666667
4/2/2017	4/2/2017	7	7	7	7	7	4	6	7	4	1	6.66666666666667	7	5	6.22222222222222
4/2/2017	4/2/2017	6	7	7	7	6	1	6	7	7	0	6.33333333333333	6.66666666666667	5	6
4/2/2017	4/2/2017	5	3	2	3	2	1	4	3	3	1	4	2.66666666666667	2	2.88888888888889
4/2/2017	4/2/2017	7	2	3	7	1	1	7	5	5	1	7	2.66666666666667	3	4.22222222222222
4/2/2017	4/2/2017	4	3	3	4	4	3	5	4	2	1	4.33333333333333	3.66666666666667	2.66666666666667	3.55555555555556
4/2/2017	4/2/2017	7	1	1	7	1	1	6	2	1	1	6.66666666666667	1.33333333333333	1	3
4/2/2017	4/2/2017	7	6	6	6	4	4	7	6	6	1	6.66666666666667	5.33333333333333	5.33333333333333	5.77777777777778
4/2/2017	4/2/2017	7	3	3	7	4	4	4	7	7	0	6	4.66666666666667	4.66666666666667	5.11111111111111
4/2/2017	4/2/2017	5	2	2	4	4	4	4	5	4	0	4.33333333333333	3.66666666666667	3.33333333333333	3.77777777777778
4/2/2017	4/2/2017	7	7	7	7	1	1	4	4	4	0	6	4	4	4.66666666666667
4/2/2017	4/2/2017	6	2	1	1	1	1	4	3	2	0	3.66666666666667	2	1.33333333333333	2.33333333333333
4/2/2017	4/2/2017	6	2	2	7	2	2	4	4	4	1	5.66666666666667	2.66666666666667	2.66666666666667	3.66666666666667
4/2/2017	4/2/2017	7	7	5	7	4	2	5	6	4	0	6.33333333333333	5.66666666666667	3.66666666666667	5.22222222222222
4/2/2017	4/2/2017	6	1	1	6	1	1	6	4	2	0	6	2	1.33333333333333	3.11111111111111
4/2/2017	4/2/2017	6	5	5	5	4	3	5	7	7	0	5.33333333333333	5.33333333333333	5	5.22222222222222
4/2/2017	4/2/2017	6	1	1	7	1	1	2	1	1	1	5	1	1	2.33333333333333
4/2/2017	4/2/2017	6	7	7	6	5	4	5	7	7	1	5.66666666666667	6.33333333333333	6	6
4/2/2017	4/2/2017	2	1	1	7	4	4	1	7	7	1	3.33333333333333	4	4	3.77777777777778
4/2/2017	4/2/2017	6	2	2	3	3	3	4	2	2	1	4.33333333333333	2.33333333333333	2.33333333333333	3
4/2/2017	4/2/2017	4	1	1	7	2	1	6	4	3	1	5.66666666666667	2.33333333333333	1.66666666666667	3.22222222222222
4/2/2017	4/2/2017	7	1	1	7	7	1	7	7	2	1	7	5	1.33333333333333	4.44444444444444
4/2/2017	4/2/2017	7	6	4	6	5	4	4	3	3	0	5.66666666666667	4.66666666666667	3.66666666666667	4.66666666666667
4/2/2017	4/2/2017	7	2	2	7	2	2	6	3	3	0	6.66666666666667	2.33333333333333	2.33333333333333	3.77777777777778
4/2/2017	4/2/2017	2	3	4	7	6	7	4	3	2	1	4.33333333333333	4	4.33333333333333	4.22222222222222
4/2/2017	4/2/2017	7	7	1	7	7	1	7	7	4	1	7	7	2	5.33333333333333
4/2/2017	4/2/2017	6	3	3	6	2	2	4	3	3	1	5.33333333333333	2.66666666666667	2.66666666666667	3.55555555555556
4/2/2017	4/2/2017	6	3	3	6	2	2	3	3	2	1	5	2.66666666666667	2.33333333333333	3.33333333333333
4/2/2017	4/2/2017	5	5	5	2	3	3	4	4	4	1	3.66666666666667	4	4	3.88888888888889
4/2/2017	4/2/2017	5	3	3	4	4	3	5	3	3	0	4.66666666666667	3.33333333333333	3	3.66666666666667
4/2/2017	4/2/2017	7	4	3	6	1	1	4	5	5	0	5.66666666666667	3.33333333333333	3	4
4/2/2017	4/2/2017	5	1	1	5	1	1	5	1	1	1	5	1	1	2.33333333333333
4/2/2017	4/2/2017	6	7	7	2	2	2	3	4	4	0	3.66666666666667	4.33333333333333	4.33333333333333	4.11111111111111
4/2/2017	4/2/2017	6	4	4	4	6	4	4	2	4	0	4.66666666666667	4	4	4.22222222222222
4/2/2017	4/2/2017	7	2	3	6	4	5	3	6	5	0	5.33333333333333	4	4.33333333333333	4.55555555555555
4/2/2017	4/2/2017	6	2	1	6	2	1	4	3	3	1	5.33333333333333	2.33333333333333	1.66666666666667	3.11111111111111
4/2/2017	4/2/2017	4	7	7	4	7	7	4	7	7	0	4	7	7	6
4/2/2017	4/2/2017	7	1	1	7	1	1	7	1	1	0	7	1	1	3
4/2/2017	4/2/2017	6	1	1	6	1	1	6	3	3	0	6	1.66666666666667	1.66666666666667	3.11111111111111
4/2/2017	4/2/2017	5	6	1	6	2	2	4	4	3	1	5	4	2	3.66666666666667
4/2/2017	4/2/2017	7	6	2	7	1	1	6	4	2	0	6.66666666666667	3.66666666666667	1.66666666666667	4
4/2/2017	4/2/2017	7	1	1	7	1	1	7	1	1	0	7	1	1	3
4/2/2017	4/2/2017	7	7	4	7	1	1	7	7	7	1	7	5	4	5.33333333333333
4/2/2017	4/2/2017	6	6	3	6	6	4	4	4	4	1	5.33333333333333	5.33333333333333	3.66666666666667	4.77777777777778
4/2/2017	4/2/2017	6	6	6	5	4	3	4	3	3	0	5	4.33333333333333	4	4.44444444444444
4/2/2017	4/2/2017	6	2	2	4	1	1	2	1	1	0	4	1.33333333333333	1.33333333333333	2.22222222222222
4/2/2017	4/2/2017	7	1	1	6	1	1	7	1	1	1	6.66666666666667	1	1	2.88888888888889
4/2/2017	4/2/2017	7	7	7	7	7	7	7	7	7	0	7	7	7	7
4/2/2017	4/2/2017	2	2	2	1	1	1	4	4	4	1	2.33333333333333	2.33333333333333	2.33333333333333	2.33333333333333
4/2/2017	4/2/2017	5	2	1	6	1	1	4	1	1	1	5	1.33333333333333	1	2.44444444444444
4/2/2017	4/2/2017	7	1	1	4	4	3	5	2	1	1	5.33333333333333	2.33333333333333	1.66666666666667	3.11111111111111
4/2/2017	4/2/2017	6	2	2	5	2	2	4	4	3	1	5	2.66666666666667	2.33333333333333	3.33333333333333
4/2/2017	4/2/2017	6	1	1	3	4	4	3	3	3	1	4	2.66666666666667	2.66666666666667	3.11111111111111
4/2/2017	4/2/2017	6	1	1	6	2	2	4	3	3	1	5.33333333333333	2	2	3.11111111111111
4/2/2017	4/2/2017	6	1	1	5	1	1	5	4	4	1	5.33333333333333	2	2	3.11111111111111
4/2/2017	4/2/2017	7	5	5	7	1	1	7	4	3	0	7	3.33333333333333	3	4.44444444444444
4/2/2017	4/2/2017	7	6	5	7	5	4	6	4	4	1	6.66666666666667	5	4.33333333333333	5.33333333333333
4/2/2017	4/2/2017	7	6	4	6	5	2	6	5	3	0	6.33333333333333	5.33333333333333	3	4.88888888888889
4/2/2017	4/2/2017	6	6	6	3	5	3	4	4	4	1	4.33333333333333	5	4.33333333333333	4.55555555555555
4/2/2017	4/2/2017	6	1	1	6	1	1	5	4	4	0	5.66666666666667	2	2	3.22222222222222
4/2/2017	4/2/2017	6	6	1	6	6	3	5	4	3	1	5.66666666666667	5.33333333333333	2.33333333333333	4.44444444444444
4/2/2017	4/2/2017	6	5	6	7	3	5	5	6	5	0	6	4.66666666666667	5.33333333333333	5.33333333333333
4/2/2017	4/2/2017	6	1	1	6	1	1	6	4	3	0	6	2	1.66666666666667	3.22222222222222
4/2/2017	4/2/2017	5	5	4	5	5	4	3	3	4	1	4.33333333333333	4.33333333333333	4	4.22222222222222
4/2/2017	4/2/2017	7	1	1	7	1	1	6	1	1	0	6.66666666666667	1	1	2.88888888888889
4/2/2017	4/2/2017	7	2	1	7	2	1	4	3	1	1	6	2.33333333333333	1	3.11111111111111
4/2/2017	4/2/2017	5	3	3	5	4	4	5	3	3	0	5	3.33333333333333	3.33333333333333	3.88888888888889
4/2/2017	4/2/2017	6	6	4	6	2	1	6	4	3	0	6	4	2.66666666666667	4.22222222222222
4/2/2017	4/2/2017	4	1	1	2	1	1	4	4	4	1	3.33333333333333	2	2	2.44444444444444
4/2/2017	4/2/2017	1	1	1	2	2	2	3	3	2	1	2	2	1.66666666666667	1.88888888888889
4/2/2017	4/2/2017	2	7	7	5	6	6	4	4	4	0	3.66666666666667	5.66666666666667	5.66666666666667	5
4/2/2017	4/2/2017	7	2	2	7	2	1	7	7	7	0	7	3.66666666666667	3.33333333333333	4.66666666666667
4/2/2017	4/2/2017	6	1	1	6	1	1	4	3	3	1	5.33333333333333	1.66666666666667	1.66666666666667	2.88888888888889
4/2/2017	4/2/2017	6	5	5	5	4	3	5	5	5	0	5.33333333333333	4.66666666666667	4.33333333333333	4.77777777777778
4/2/2017	4/2/2017	7	7	7	7	2	1	5	4	5	0	6.33333333333333	4.33333333333333	4.33333333333333	5
4/2/2017	4/2/2017	4	1	1	6	5	5	4	4	4	1	4.66666666666667	3.33333333333333	3.33333333333333	3.77777777777778
4/2/2017	4/2/2017	4	4	3	1	2	2	3	3	3	0	2.66666666666667	3	2.66666666666667	2.77777777777778
4/2/2017	4/2/2017	5	5	4	3	4	5	5	5	5	0	4.33333333333333	4.66666666666667	4.66666666666667	4.55555555555556
4/2/2017	4/2/2017	7	1	1	6	1	1	4	3	3	1	5.66666666666667	1.66666666666667	1.66666666666667	3
4/2/2017	4/2/2017	7	7	7	7	1	1	4	5	5	1	6	4.33333333333333	4.33333333333333	4.88888888888889
4/2/2017	4/2/2017	6	4	3	6	1	1	4	3	3	0	5.33333333333333	2.66666666666667	2.33333333333333	3.44444444444444
4/2/2017	4/2/2017	3	3	1	1	1	1	1	1	1	0	1.66666666666667	1.66666666666667	1	1.44444444444444
4/2/2017	4/2/2017	1	1	1	4	1	1	4	1	1	1	3	1	1	1.66666666666667
4/2/2017	4/2/2017	3	3	3	6	2	2	4	4	4	1	4.33333333333333	3	3	3.44444444444444
4/2/2017	4/2/2017	6	6	1	5	1	1	1	1	1	1	4	2.66666666666667	1	2.55555555555556
4/2/2017	4/3/2017	5	4	4	5	2	2	3	3	3	0	4.33333333333333	3	3	3.44444444444444
4/3/2017	4/3/2017	5	4	4	6	4	3	2	3	3	0	4.33333333333333	3.66666666666667	3.33333333333333	3.77777777777778
4/3/2017	4/3/2017	7	7	7	7	7	7	7	7	7	0	7	7	7	7
4/3/2017	4/3/2017	7	5	4	7	3	1	6	5	4	0	6.66666666666667	4.33333333333333	3	4.66666666666667
4/3/2017	4/3/2017	7	7	4	7	7	7	7	7	5	0	7	7	5.33333333333333	6.44444444444444
4/3/2017	4/3/2017	7	1	1	7	1	1	7	1	1	1	7	1	1	3
4/3/2017	4/3/2017	7	6	5	7	5	4	7	7	7	0	7	6	5.33333333333333	6.11111111111111
4/3/2017	4/3/2017	6	2	2	6	6	2	5	3	3	1	5.66666666666667	3.66666666666667	2.33333333333333	3.88888888888889
4/3/2017	4/3/2017	3	5	5	2	3	3	4	3	5	0	3	3.66666666666667	4.33333333333333	3.66666666666667
4/3/2017	4/3/2017	2	2	2	5	2	2	3	3	3	1	3.33333333333333	2.33333333333333	2.33333333333333	2.66666666666667
4/3/2017	4/3/2017	7	6	5	7	2	2	3	3	3	0	5.66666666666667	3.66666666666667	3.33333333333333	4.22222222222222
4/3/2017	4/3/2017	2	3	3	6	2	2	6	3	3	1	4.66666666666667	2.66666666666667	2.66666666666667	3.33333333333333
4/3/2017	4/3/2017	6	7	7	6	4	4	6	6	6	0	6	5.66666666666667	5.66666666666667	5.77777777777778
4/3/2017	4/3/2017	6	7	7	6	7	3	3	4	3	0	5	6	4.33333333333333	5.11111111111111
4/3/2017	4/3/2017	1	1	1	1	1	1	7	7	1	0	3	3	1	2.33333333333333
4/3/2017	4/3/2017	7	6	2	7	5	2	6	6	4	0	6.66666666666667	5.66666666666667	2.66666666666667	5
4/3/2017	4/3/2017	7	1	1	7	1	1	7	1	1	0	7	1	1	3
4/3/2017	4/3/2017	6	2	1	6	2	1	6	2	1	0	6	2	1	3
4/3/2017	4/3/2017	7	3	5	7	5	5	7	7	7	0	7	5	5.66666666666667	5.88888888888889
4/3/2017	4/3/2017	7	1	1	6	1	1	4	6	5	0	5.66666666666667	2.66666666666667	2.33333333333333	3.55555555555556
4/3/2017	4/3/2017	7	7	7	7	6	7	7	7	7	0	7	6.66666666666667	7	6.88888888888889
4/3/2017	4/3/2017	6	2	2	5	4	3	2	4	2	0	4.33333333333333	3.33333333333333	2.33333333333333	3.33333333333333
4/3/2017	4/3/2017	7	4	4	7	7	4	4	6	3	1	6	5.66666666666667	3.66666666666667	5.11111111111111
4/3/2017	4/3/2017	6	4	4	4	3	3	6	2	2	0	5.33333333333333	3	3	3.77777777777778
4/3/2017	4/3/2017	6	3	3	6	2	2	4	4	4	1	5.33333333333333	3	3	3.77777777777778
4/3/2017	4/3/2017	6	6	6	5	5	5	4	4	4	0	5	5	5	5
4/3/2017	4/3/2017	6	6	7	5	5	4	6	5	5	0	5.66666666666667	5.33333333333333	5.33333333333333	5.44444444444444
4/3/2017	4/3/2017	4	1	1	6	6	4	4	4	4	1	4.66666666666667	3.66666666666667	3	3.77777777777778
4/3/2017	4/3/2017	3	2	1	1	1	1	3	2	2	1	2.33333333333333	1.66666666666667	1.33333333333333	1.77777777777778
4/3/2017	4/3/2017	7	7	6	5	6	6	4	3	2	1	5.33333333333333	5.33333333333333	4.66666666666667	5.11111111111111
4/3/2017	4/3/2017	6	4	4	6	4	4	4	4	4	1	5.33333333333333	4	4	4.44444444444444
4/3/2017	4/3/2017	6	4	4	4	4	4	4	4	4	0	4.66666666666667	4	4	4.22222222222222
4/3/2017	4/3/2017	6	7	4	7	4	1	4	4	4	1	5.66666666666667	5	3	4.55555555555556
4/3/2017	4/3/2017	7	7	7	4	4	4	4	4	4	0	5	5	5	5
4/3/2017	4/3/2017	7	6	6	6	4	4	6	5	5	0	6.33333333333333	5	5	5.44444444444444
4/3/2017	4/3/2017	7	7	7	6	4	4	4	4	4	0	5.66666666666667	5	5	5.22222222222222
4/3/2017	4/3/2017	7	6	4	6	5	5	6	5	5	0	6.33333333333333	5.33333333333333	4.66666666666667	5.44444444444444
4/3/2017	4/3/2017	5	2	2	5	3	3	5	5	5	1	5	3.33333333333333	3.33333333333333	3.88888888888889
4/3/2017	4/3/2017	1	1	1	5	1	1	4	3	3	1	3.33333333333333	1.66666666666667	1.66666666666667	2.22222222222222
4/3/2017	4/3/2017	6	6	5	6	4	5	5	6	5	1	5.66666666666667	5.33333333333333	5	5.33333333333333
4/3/2017	4/3/2017	5	4	3	1	1	1	3	3	2	0	3	2.66666666666667	2	2.55555555555556
4/3/2017	4/3/2017	7	7	2	7	6	4	6	6	5	0	6.66666666666667	6.33333333333333	3.66666666666667	5.55555555555556
4/3/2017	4/3/2017	5	7	5	7	7	3	4	6	4	1	5.33333333333333	6.66666666666667	4	5.33333333333333
4/3/2017	4/3/2017	2	1	1	2	1	1	2	2	1	1	2	1.33333333333333	1	1.44444444444444
4/3/2017	4/3/2017	6	6	6	5	4	4	5	6	6	1	5.33333333333333	5.33333333333333	5.33333333333333	5.33333333333333
4/3/2017	4/3/2017	6	2	3	6	6	7	6	7	7	0	6	5	5.66666666666667	5.55555555555556
4/3/2017	4/3/2017	7	4	3	6	4	2	4	4	4	1	5.66666666666667	4	3	4.22222222222222
4/3/2017	4/3/2017	3	2	2	5	2	2	4	5	4	1	4	3	2.66666666666667	3.22222222222222
4/3/2017	4/3/2017	6	6	6	6	7	7	5	5	6	0	5.66666666666667	6	6.33333333333333	6
4/3/2017	4/3/2017	7	2	1	7	3	3	6	4	5	1	6.66666666666667	3	3	4.22222222222222
4/3/2017	4/3/2017	6	2	2	5	4	3	6	4	3	0	5.66666666666667	3.33333333333333	2.66666666666667	3.88888888888889
4/3/2017	4/3/2017	7	5	4	6	5	4	6	4	4	1	6.33333333333333	4.66666666666667	4	5
4/3/2017	4/3/2017	7	7	7	3	4	3	7	7	5	0	5.66666666666667	6	5	5.55555555555556
4/3/2017	4/3/2017	7	1	1	7	1	1	5	2	1	1	6.33333333333333	1.33333333333333	1	2.88888888888889
4/3/2017	4/3/2017	2	1	1	2	4	4	2	2	2	1	2	2.33333333333333	2.33333333333333	2.22222222222222
4/3/2017	4/3/2017	5	3	1	7	1	1	4	2	2	1	5.33333333333333	2	1.33333333333333	2.88888888888889
4/3/2017	4/3/2017	7	4	3	7	5	3	6	6	4	0	6.66666666666667	5	3.33333333333333	5
4/3/2017	4/3/2017	7	4	2	7	4	2	7	7	6	0	7	5	3.33333333333333	5.11111111111111
4/3/2017	4/3/2017	7	7	7	6	7	7	6	7	7	0	6.33333333333333	7	7	6.77777777777778
4/3/2017	4/3/2017	6	4	3	6	3	2	4	3	3	1	5.33333333333333	3.33333333333333	2.66666666666667	3.77777777777778
4/3/2017	4/3/2017	7	7	4	5	6	2	4	1	1	1	5.33333333333333	4.66666666666667	2.33333333333333	4.11111111111111
4/3/2017	4/3/2017	5	6	5	5	5	6	5	6	6	0	5	5.66666666666667	5.66666666666667	5.44444444444445
4/3/2017	4/3/2017	6	1	1	6	1	1	2	4	3	1	4.66666666666667	2	1.66666666666667	2.77777777777778
4/3/2017	4/3/2017	7	2	2	7	1	1	7	7	7	0	7	3.33333333333333	3.33333333333333	4.55555555555556
4/3/2017	4/3/2017	4	3	3	5	4	5	4	5	4	0	4.33333333333333	4	4	4.11111111111111
4/3/2017	4/3/2017	7	5	5	7	1	1	6	6	3	1	6.66666666666667	4	3	4.55555555555556
4/3/2017	4/3/2017	7	5	5	6	2	2	5	6	5	0	6	4.33333333333333	4	4.77777777777778
4/3/2017	4/3/2017	6	4	4	5	1	1	6	4	4	0	5.66666666666667	3	3	3.88888888888889
4/3/2017	4/3/2017	5	4	4	6	6	6	4	4	4	1	5	4.66666666666667	4.66666666666667	4.77777777777778
4/3/2017	4/3/2017	5	2	1	7	1	1	4	1	1	1	5.33333333333333	1.33333333333333	1	2.55555555555556
4/3/2017	4/3/2017	2	1	1	1	1	1	4	2	3	1	2.33333333333333	1.33333333333333	1.66666666666667	1.77777777777778
4/3/2017	4/3/2017	4	1	1	6	1	1	4	1	1	1	4.66666666666667	1	1	2.22222222222222
4/3/2017	4/3/2017	5	4	4	4	4	4	4	5	4	1	4.33333333333333	4.33333333333333	4	4.22222222222222
4/3/2017	4/3/2017	7	6	3	7	5	3	7	5	3	0	7	5.33333333333333	3	5.11111111111111
4/3/2017	4/3/2017	7	1	1	7	1	1	7	2	2	0	7	1.33333333333333	1.33333333333333	3.22222222222222
4/3/2017	4/3/2017	6	1	1	7	2	1	6	1	1	1	6.33333333333333	1.33333333333333	1	2.88888888888889
4/3/2017	4/3/2017	7	7	7	6	6	1	6	6	4	0	6.33333333333333	6.33333333333333	4	5.55555555555555
4/3/2017	4/3/2017	5	4	4	2	1	1	4	3	3	1	3.66666666666667	2.66666666666667	2.66666666666667	3
4/3/2017	4/3/2017	5	1	1	6	1	1	4	1	1	1	5	1	1	2.33333333333333
4/3/2017	4/3/2017	7	5	2	6	2	2	5	4	3	0	6	3.66666666666667	2.33333333333333	4
4/3/2017	4/3/2017	7	1	1	7	4	3	6	2	2	1	6.66666666666667	2.33333333333333	2	3.66666666666667
4/3/2017	4/3/2017	7	1	1	6	1	1	3	3	3	0	5.33333333333333	1.66666666666667	1.66666666666667	2.88888888888889
4/3/2017	4/3/2017	7	5	4	7	6	7	5	4	4	1	6.33333333333333	5	5	5.44444444444444
4/3/2017	4/3/2017	7	1	1	4	5	2	6	1	1	0	5.66666666666667	2.33333333333333	1.33333333333333	3.11111111111111
4/3/2017	4/3/2017	6	1	4	6	2	3	4	5	4	0	5.33333333333333	2.66666666666667	3.66666666666667	3.88888888888889
4/3/2017	4/3/2017	7	1	1	7	1	1	5	4	4	1	6.33333333333333	2	2	3.44444444444444
4/3/2017	4/3/2017	7	7	7	7	7	7	4	4	4	0	6	6	6	6
4/3/2017	4/3/2017	5	6	4	2	2	1	5	4	4	0	4	4	3	3.66666666666667
4/3/2017	4/3/2017	6	6	6	7	1	1	6	6	6	1	6.33333333333333	4.33333333333333	4.33333333333333	5
4/3/2017	4/3/2017	7	4	2	7	4	2	6	4	4	1	6.66666666666667	4	2.66666666666667	4.44444444444444
4/3/2017	4/3/2017	6	3	2	6	4	4	6	5	4	0	6	4	3.33333333333333	4.44444444444444
4/3/2017	4/3/2017	7	7	7	7	7	7	4	4	4	0	6	6	6	6
4/3/2017	4/3/2017	5	1	1	5	4	3	5	4	4	1	5	3	2.66666666666667	3.55555555555556
4/3/2017	4/3/2017	6	6	2	2	2	2	6	6	6	0	4.66666666666667	4.66666666666667	3.33333333333333	4.22222222222222
4/3/2017	4/3/2017	5	6	4	5	6	4	5	6	4	0	5	6	4	5
4/3/2017	4/3/2017	6	2	2	6	5	4	6	4	4	1	6	3.66666666666667	3.33333333333333	4.33333333333333
4/3/2017	4/3/2017	6	6	6	4	3	3	3	3	2	0	4.33333333333333	4	3.66666666666667	4
4/3/2017	4/3/2017	7	4	3	4	3	3	6	5	4	0	5.66666666666667	4	3.33333333333333	4.33333333333333
4/3/2017	4/3/2017	7	4	1	7	4	5	6	7	6	0	6.66666666666667	5	4	5.22222222222222
4/3/2017	4/3/2017	7	4	2	7	2	1	7	4	4	0	7	3.33333333333333	2.33333333333333	4.22222222222222
4/3/2017	4/3/2017	7	7	7	1	7	7	7	7	7	0	5	7	7	6.33333333333333
4/3/2017	4/3/2017	7	7	7	7	4	3	7	6	5	0	7	5.66666666666667	5	5.88888888888889
4/3/2017	4/3/2017	7	7	1	7	7	1	4	7	1	1	6	7	1	4.66666666666667
4/3/2017	4/3/2017	5	5	3	7	4	3	5	4	3	1	5.66666666666667	4.33333333333333	3	4.33333333333333
4/3/2017	4/3/2017	7	1	1	1	1	1	4	3	3	0	4	1.66666666666667	1.66666666666667	2.44444444444444
4/3/2017	4/3/2017	7	7	5	2	3	2	6	6	7	0	5	5.33333333333333	4.66666666666667	5
