# Supplementary material for: Body camera footage leads to lower judgments of intent than dash camera footage
Source: Proc Natl Acad Sci U S A. 2019 Jan 7;116(4):1201–6. doi: 10.1073/pnas.1805928116 (PMC6347687; doi:10.1073/pnas.1805928116)
Supplement: Supplementary File [file pnas.1805928116.sd02.csv]

START	END	DashBody	A_B	intent
1/30/2017	1/30/2017	0	0	5
1/30/2017	1/30/2017	0	1	5
1/30/2017	1/30/2017	1	1	4
1/30/2017	1/30/2017	0	0	2
1/30/2017	1/30/2017	1	1	2
1/30/2017	1/30/2017	0	0	5
1/30/2017	1/30/2017	0	1	3
1/30/2017	1/30/2017	0	1	4
1/30/2017	1/30/2017	0	0	1
1/30/2017	1/30/2017	0	0	4
1/30/2017	1/30/2017	0	0	4
1/30/2017	1/30/2017	0	0	3
1/30/2017	1/30/2017	1	1	3
1/30/2017	1/30/2017	1	0	6
1/30/2017	1/30/2017	0	1	4
1/30/2017	1/30/2017	1	0	4
1/30/2017	1/30/2017	0	1	2
1/30/2017	1/30/2017	0	0	3
1/30/2017	1/30/2017	1	0	2
1/30/2017	1/30/2017	0	0	2
1/30/2017	1/30/2017	1	1	2
1/30/2017	1/30/2017	0	0	4
1/30/2017	1/30/2017	1	0	5
1/30/2017	1/30/2017	1	0	1
1/30/2017	1/30/2017	0	1	1
1/30/2017	1/30/2017	0	1	3
1/30/2017	1/30/2017	1	0	3
1/30/2017	1/30/2017	1	0	2
1/30/2017	1/30/2017	0	0	1
1/30/2017	1/30/2017	1	1	2
1/30/2017	1/30/2017	1	1	4
1/30/2017	1/30/2017	0	1	1
1/30/2017	1/30/2017	1	1	2
1/30/2017	1/30/2017	1	1	4
1/30/2017	1/30/2017	1	0	2
1/30/2017	1/30/2017	1	0	2
1/30/2017	1/30/2017	0	0	4
1/30/2017	1/30/2017	1	1	3
1/30/2017	1/30/2017	0	0	4
1/30/2017	1/30/2017	0	1	5
1/30/2017	1/30/2017	1	1	3
1/30/2017	1/30/2017	0	1	3
1/30/2017	1/30/2017	1	0	2
1/30/2017	1/30/2017	0	1	5
1/30/2017	1/30/2017	0	0	4
1/30/2017	1/30/2017	1	1	1
1/30/2017	1/30/2017	1	1	4
1/30/2017	1/30/2017	1	1	2
1/30/2017	1/30/2017	1	1	2
1/30/2017	1/30/2017	1	0	4
1/30/2017	1/30/2017	0	0	2
1/30/2017	1/30/2017	0	1	5
1/30/2017	1/30/2017	0	0	6
1/30/2017	1/30/2017	0	1	4
1/30/2017	1/30/2017	1	1	3
1/30/2017	1/30/2017	0	1	1
1/30/2017	1/30/2017	1	1	1
1/30/2017	1/30/2017	1	0	2
1/30/2017	1/30/2017	0	0	1
1/30/2017	1/30/2017	1	1	3
1/30/2017	1/30/2017	0	1	6
1/30/2017	1/30/2017	0	0	4
1/30/2017	1/30/2017	0	0	5
1/30/2017	1/30/2017	0	0	5
1/30/2017	1/30/2017	0	1	2
1/30/2017	1/30/2017	1	0	2
1/30/2017	1/30/2017	0	1	2
1/30/2017	1/30/2017	0	0	3
1/30/2017	1/30/2017	0	0	2
1/30/2017	1/30/2017	1	1	2
1/30/2017	1/30/2017	1	1	4
1/30/2017	1/30/2017	0	1	4
1/30/2017	1/30/2017	0	1	4
1/30/2017	1/30/2017	1	0	3
1/30/2017	1/30/2017	1	0	4
1/30/2017	1/30/2017	1	0	7
1/30/2017	1/30/2017	0	1	1
1/30/2017	1/30/2017	1	1	2
1/30/2017	1/30/2017	1	1	1
1/30/2017	1/30/2017	1	1	4
1/30/2017	1/30/2017	0	1	1
1/30/2017	1/30/2017	1	0	1
1/30/2017	1/30/2017	1	1	2
1/30/2017	1/30/2017	1	0	2
1/30/2017	1/30/2017	0	0	2
1/30/2017	1/30/2017	0	0	5
1/30/2017	1/30/2017	1	1	3
1/30/2017	1/30/2017	1	0	1
1/30/2017	1/30/2017	0	0	2
1/30/2017	1/30/2017	1	1	4
1/30/2017	1/30/2017	1	1	1
1/30/2017	1/30/2017	0	0	3
1/30/2017	1/30/2017	0	0	6
1/30/2017	1/30/2017	1	0	2
1/30/2017	1/30/2017	1	1	2
1/30/2017	1/30/2017	0	1	2
1/30/2017	1/30/2017	1	0	1
1/30/2017	1/30/2017	0	1	6
1/30/2017	1/30/2017	0	0	1
1/30/2017	1/30/2017	1	0	3
1/30/2017	1/30/2017	0	0	3
1/30/2017	1/30/2017	1	0	2
1/30/2017	1/30/2017	0	1	4
1/30/2017	1/30/2017	0	1	3
1/30/2017	1/30/2017	0	1	2
