# Supplementary material for: Body camera footage leads to lower judgments of intent than dash camera footage
Source: Proc Natl Acad Sci U S A. 2019 Jan 7;116(4):1201–6. doi: 10.1073/pnas.1805928116 (PMC6347687; doi:10.1073/pnas.1805928116)
Supplement: Supplementary File [file pnas.1805928116.sd04.csv]

INTENT1	INTENT2	POLITIC	POLICE	CRIME	MC-PERSPECTIVE	MC-OBJECTIVE	MC-ACCURACY	MC-FAIR	HISP	gender	income	age	edu	DASHBODY	Perspective
3.5	3	4.5	3.5	4	5.5	5	5	6	0	1	4	25	2	0	1
7	5	3.5	3	4	6	6	6	6	0	1	4	27	5	1	0
4	4.5	3.5	4	4	2.5	3.5	3	4	1	2	2	27	6	0	1
7	4	6	6	4	6	6	7	6	0	1	11	50	4	1	1
4	4	4	3	4	6	5	4	5	0	1	10	29	4	0	1
6.5	6	6	6.5	5	6.5	5.5	3	7	1	2	5	30	6	1	1
4	6	4	6	2	6	6	6	6	0	1	6	24	2	1	0
7	4.5	5	6	2	7	7	7	7	0	1	10	33	5	0	1
7	2	4	6	1	6.5	6	7	7	0	2	11	35	6	0	1
7	7	1	4.5	5	5	6	6	6	0	2	8	25	6	0	0
5.5	4	3	4	4	5	5.5	6	6	0	2	7	40	6	0	1
7	5	2	5	5	6	5.5	5	5	0	2	8	31	3	0	1
7	4.5	2.5	4.5	5	5	5.5	7	7	0	2	3	51	4	0	0
5.5	4	4	5.5	4	4.5	3.5	5	6	1	1	5	27	6	0	0
6.5	6.5	6.5	6.5	6	6.5	6.5	6	7	1	1	3	21	2	0	1
4	4	4.5	5	6	6	5.5	7	6	0	2	6	31	8	1	0
6	4.5	2.5	3.5	6	4.5	5	7	7	0	2	6	29	3	0	0
6.5	6.5	7	6	7	6	6	6	6	0	2	3	47	3	0	0
7	5	4	3	4	5	5	6	6	0	1	8	26	5	0	0
6	6	3.5	5	1	7	7	7	7	0	1	5	49	4	1	1
6.5	6	5.5	5.5	6	5.5	6.5	6	6	1	2	3	30	5	0	0
4	4	4	3.5	5	5	6	3	4	0	1	3	29	3	0	1
1.5	1.5	4	5	3	6	6	6	6	0	2	1	40	3	0	0
5	2.5	6.5	6	6	5.5	5.5	6	4	1	1	6	28	5	1	0
5.5	5.5	5.5	5.5	6	5.5	4.5	5	5	1	1	4	58	6	0	1
5.5	2	2	5.5	6	6	6	7	7	0	1	10	33	5	0	1
7	2.5	4	1	1	1	4	7	7	0	1	4	27	3	1	1
5	3.5	3	6	6	5.5	5.5	6	6	0	1	5	34	3	1	0
6.5	5.5	6.5	5.5	6	6.5	6.5	6	5	1	2	3	32	5	0	1
2.5	5.5	5.5	6	5	5.5	5.5	5	6	1	1	4	72	5	1	1
2.5	5.5	4	5.5	3	6.5	6	7	6	0	2	8	32	5	1	1
6	6	2	5	6	5.5	5.5	6	6	0	2	10	28	5	0	1
2.5	4.5	6.5	5.5	2	6	5.5	6	6	0	2	2	28	5	1	1
6.5	3.5	5	5.5	5	6	6	7	4	0	2	4	42	4	1	1
6	2	6	7	1	6	6	7	7	0	1	12	35	5	1	1
7	6	2.5	5	2	4.5	4.5	6	6	0	2	7	33	6	0	0
7	7	5.5	7	7	6.5	6.5	7	7	0	2	5	33	5	0	0
1.5	3	5	6	3	6	6	7	7	0	1	11	31	6	1	0
7	4.5	2	1	3	5	4	5	5	0	2	10	30	5	0	1
5.5	6	4	4	7	7	7	7	7	0	1	4	25	5	0	0
6	4	5	5	2	5	5	5	5	0	2	7	58	2	1	1
4	5	4	5	5	7	5.5	7	7	0	2	11	43	3	1	0
6	5	3	5	3	4.5	4.5	5	5	0	1	5	40	5	0	0
7	5	4	5	4	4.5	5	6	6	0	2	4	28	5	1	1
5	5	4	4	5	6	6	6	6	0	2	4	30	5	1	1
7	5	3.5	6	5	6.5	7	7	7	0	1	3	28	3	1	0
6.5	6.5	6.5	6.5	7	6.5	6.5	6	7	0	1	4	27	6	0	1
5.5	4	3	5	5	5	5.5	7	7	0	1	9	34	7	1	0
6	6	4	6	4	6	6	6	6	0	2	3	38	4	1	1
6	6	2.5	5	6	5	5	5	5	0	2	7	53	2	0	0
6	6	3	5.5	3	6	6	6	6	0	1	11	35	5	1	1
1	5	1.5	5	4	4.5	4.5	5	6	1	2	6	28	3	0	0
6	6	6.5	6.5	6	6	6	6	7	1	2	6	25	5	1	0
5	4.5	6	5	6	6	6.5	7	7	0	2	8	56	5	1	1
6.5	5.5	6	6.5	6	5.5	6	5	6	1	2	3	30	5	0	0
7	7	1	5	4	7	7	7	7	0	1	11	41	6	0	1
7	7	2	2	5	4	4	6	6	0	1	4	33	2	0	0
5.5	4.5	4	6.5	4	4.5	3.5	5	4	0	2	3	30	6	1	0
2	6	6	4	4	6	6	6	6	0	1	1	40	3	0	1
7	7	1	5	6	7	7	7	7	0	1	11	40	7	0	0
5	5	6	7	1	7	7	7	7	0	2	3	52	4	0	0
7	3	3	6	5	7	7	7	7	0	2	6	33	3	0	1
4	5.5	4	5.5	6	5	5.5	6	6	1	1	4	58	6	0	1
7	7	4	3	5	5.5	6.5	7	7	0	2	3	48	3	0	0
6	6	4	4	2	6	6	6	6	0	1	6	48	3	0	1
5.5	3	7	6	2	6	6	6	6	0	1	7	41	3	1	1
7	7	5	5	4	6	6.5	7	7	0	2	10	18	2	0	0
7	4	4	4.5	4	4	2.5	7	7	1	2	8	30	5	0	0
6	5.5	6	6.5	6	5.5	5.5	6	6	1	2	5	29	2	1	0
7	6	3.5	2	3	2	4.5	7	7	0	2	3	38	2	0	0
6	3.5	4	4.5	2	6	6.5	6	7	0	1	6	32	3	0	1
6	3	3	6	3	6	6	6	6	0	1	10	35	6	1	0
5.5	5.5	5.5	6.5	7	5.5	5.5	6	5	1	2	3	29	2	1	1
7	7	1	5	4	5.5	5.5	6	6	0	2	3	51	3	1	1
5	2	2	6	6	5.5	4.5	5	5	0	1	6	32	7	1	1
7	4	2	3.5	2	5	5	5	5	0	1	12	25	3	0	0
2	4	5	5	1	6	6.5	7	7	0	1	3	29	5	1	0
7	6.5	3	1.5	7	4	6.5	7	6	0	2	4	23	5	0	0
6	6	4	5	5	6	5.5	7	7	0	1	11	41	5	1	1
4	2	1	1	5	6	6.5	7	7	0	2	2	43	6	1	1
6.5	5	4.5	4.5	5	4.5	4.5	6	5	1	2	5	26	5	1	0
7	6	2.5	3.5	1	1	3.5	7	7	0	2	1	60	3	0	0
4	4	4	5.5	6	6	6	6	6	0	2	8	31	6	0	1
7	6	4	5.5	3	7	5	7	7	0	2	6	28	2	0	1
7	4.5	1	4	2	6	5.5	6	6	0	1	10	27	5	1	1
4	2.5	5	4	5	6	5.5	7	7	0	2	12	64	4	1	1
7	6	5	2.5	6	7	7	7	7	0	1	8	32	8	0	1
7	7	7	7	7	6.5	6.5	7	7	1	1	3	29	6	1	0
5.5	5.5	5.5	5.5	6	5.5	5.5	6	5	1	1	5	27	6	0	1
5	4.5	4	3.5	4	4.5	5	6	6	0	2	1	55	5	0	0
7	3.5	2.5	3.5	4	3.5	4.5	5	5	0	1	4	41	5	0	0
5.5	4	4	4	4	4.5	5.5	6	6	0	1	4	30	2	1	1
6	4.5	3.5	4.5	3	6	6	6	6	0	2	10	44	3	1	0
3	1	7	6	3	7	7	7	7	0	2	5	40	6	1	1
6	6	5.5	7	1	6	6	6	6	0	1	8	49	2	1	0
6.5	6	1.5	2.5	5	5.5	5.5	6	6	0	1	3	46	3	0	1
6	6	6	6.5	4	6	6	6	6	1	1	11	51	5	0	1
5	6	7	5	5	2	4	6	6	0	1	7	76	5	0	0
5.5	5.5	6.5	5.5	6	5.5	5.5	6	5	0	1	4	21	5	1	1
5.5	5.5	6	5.5	7	5.5	6.5	7	5	0	1	1	21	2	0	0
5.5	5.5	6	5.5	5	5.5	5.5	5	6	0	2	4	76	5	1	1
6.5	6.5	6.5	6.5	6	6.5	6.5	6	7	1	2	4	29	6	1	1
6.5	2.5	4	4	5	5	5.5	6	6	1	1	2	29	2	0	1
2.5	4	4.5	5.5	3	5.5	5	6	7	0	2	5	35	6	0	0
5.5	4.5	1	2	2	6	6	6	6	0	1	11	40	4	1	1
6	4	4.5	7	2	6	6	6	6	0	2	3	48	5	1	0
7	7	7	6	6	4	5.5	7	7	0	1	4	51	4	0	0
6	7	1.5	4	4	4	4	7	7	0	1	4	34	2	0	0
7	7	3	5	4	3	5	7	7	0	1	5	33	2	0	1
4.5	4	3	5.5	3	5	5.5	7	7	0	2	7	53	5	1	1
5.5	5.5	6	4.5	6	4.5	4.5	3	6	0	1	5	58	5	0	1
5.5	4	3	4.5	5	5.5	4.5	NA	4	0	2	8	29	5	0	0
2	4.5	5	4.5	6	4	5.5	4	6	1	2	8	30	6	1	0
3.5	4	4	5	6	4.5	6	6	4	0	2	6	75	5	0	0
7	7	2	3.5	3	6	6	6	6	0	2	3	28	5	1	1
5.5	5.5	6	5.5	6	6.5	6	7	6	0	1	5	29	2	1	0
6.5	5.5	7	6.5	7	6.5	6.5	7	7	1	1	5	29	5	0	1
6.5	6.5	7	6.5	7	6.5	6	6	6	0	1	4	33	5	1	1
7	7	1	1	3	5	5	7	7	0	2	4	38	6	1	1
6.5	6.5	5.5	4	6	5.5	4.5	1	3	0	1	6	28	5	0	1
7	5	3	5	5	6	6	6	6	0	2	3	32	3	1	1
6	2	2.5	2	3	2.5	4	6	6	0	1	6	38	5	1	0
4	5	4	3.5	5	5	6	7	7	0	1	3	23	5	0	1
7	1	3.5	4.5	7	7	7	7	7	0	2	7	34	3	0	1
6	6	5	4	3	3.5	5	6	5	0	1	12	32	5	0	0
3	4.5	4.5	4.5	5	4.5	4	5	4	0	2	2	30	5	1	1
6.5	7	7	5.5	2	4	7	7	7	0	1	5	32	6	1	1
6	5.5	4	6.5	5	6	6	5	5	1	1	3	30	6	1	1
5.5	5.5	4.5	5.5	5	5	5.5	5	6	1	1	5	27	2	1	1
5.5	6	5.5	6	5	6	5.5	7	6	0	2	10	28	5	0	0
5.5	5.5	7	5.5	6	5.5	6	5	6	0	2	4	30	6	0	0
6.5	6	6	6.5	7	6.5	5.5	6	7	1	1	7	25	5	1	0
4.5	4.5	6	6	5	5.5	6	6	6	0	1	12	44	5	0	1
7	7	2.5	4	7	1	4	7	7	0	1	2	37	1	0	0
4	3	4	3	5	4	3.5	6	2	0	1	7	28	4	1	0
5.5	5.5	3	2	4	7	7	7	7	0	2	3	26	2	1	1
5	4	4	6	2	4	4.5	6	6	0	2	7	33	5	1	0
6.5	4.5	4	6	5	5	5	7	5	0	1	2	26	4	0	0
5.5	5	5.5	6	5	4	1.5	3	1	1	1	3	28	5	1	1
7	4	4	6	3	4	4.5	6	6	0	1	4	81	6	1	0
6	3.5	4	5	6	7	7	7	7	0	1	11	40	6	0	1
4.5	7	1	4	2	4.5	4	4	4	0	2	11	25	3	0	0
6.5	6.5	6.5	6.5	5	6.5	6.5	6	7	1	1	5	27	2	0	1
3	4	4	3	4	4	4	4	4	0	1	5	30	5	1	1
7	1	2	5	2	7	6	5	5	0	1	4	32	3	0	1
4	3.5	6	6	6	5.5	6	7	6	0	1	5	35	5	1	0
6	4	1	6	2	6	6	6	6	0	2	11	60	6	0	1
6	6	2	2.5	2	6	6.5	7	7	0	1	2	58	2	0	1
1	2.5	5.5	5.5	6	2.5	4	4	4	0	1	2	52	6	1	0
6	3.5	7	3	2	2	3.5	5	4	1	1	6	26	3	0	1
6	3.5	3	3	5	4	5	7	7	0	2	4	27	2	1	0
1	5	4	6.5	4	7	6	7	7	0	1	5	19	2	0	1
4	1	4.5	4	1	7	7	7	7	0	1	4	57	2	1	1
7	5	4	7	3	7	7	7	7	0	2	5	33	3	0	1
6	6	3	1.5	3	7	6.5	7	7	0	2	4	63	6	1	1
7	4	4	4	3	6	6	6	6	0	2	6	48	5	0	1
6	6	2	3.5	3	5	6	7	7	1	1	5	32	5	0	0
6.5	5.5	7	7	7	7	7	7	7	1	1	6	29	5	0	1
7	5	5	5	2	7	7	7	7	0	1	8	30	5	0	1
4.5	5	4	5.5	5	5.5	5.5	6	6	0	1	7	25	4	1	0
6	6	7	7	5	6	6	6	6	0	1	11	37	5	1	1
6	6	6	6	5	6	6	6	6	0	2	11	53	5	1	1
6.5	6	6.5	5.5	6	6.5	6.5	6	7	1	1	3	27	5	1	1
6	4	3	6	6	6	5.5	6	7	0	1	10	30	5	1	1
3	2	6	6	5	6.5	7	7	7	0	2	11	41	3	1	1
6	5	5.5	6	2	6	6.5	7	7	0	1	8	54	3	0	0
3.5	2.5	2.5	4.5	5	4	4.5	4	6	0	1	8	30	6	0	0
2	2.5	6	7	7	6.5	6	7	6	0	1	9	32	5	1	1
6	5.5	6	5.5	6	6	6	6	NA	0	1	12	30	8	0	1
6	3	2.5	7	5	3	5.5	7	7	0	1	6	28	3	0	1
4	3.5	4	5	4	7	7	7	7	0	2	5	46	3	0	1
7	7	4	4	5	4	4	6	6	0	2	2	51	3	0	0
6	4	6	6	6	5.5	6	7	7	0	2	12	56	6	1	0
5.5	5.5	6	5.5	6	5.5	4.5	5	5	0	1	9	30	5	1	1
2.5	6.5	2	3.5	5	6	5	6	7	1	1	1	30	3	0	1
5	2	4	6	3	7	7	7	7	0	2	6	45	5	1	1
1.5	2	5	6	5	6	5	7	7	0	2	11	35	3	1	1
7	7	2.5	1	7	7	7	7	7	0	2	5	29	5	0	1
6	5	7	6.5	6	6	6	6	6	0	2	10	45	3	1	1
7	7	4	1	7	6	6.5	7	7	0	2	3	29	5	0	1
6	6	7	7	5	7	7	7	7	0	1	11	48	3	1	0
4	4	7	1	5	4	5	6	6	0	1	8	30	5	1	0
7	1	4	5	3	4	5.5	7	7	0	2	7	54	5	0	0
4.5	4	4	4.5	6	4	5.5	6	6	0	2	3	21	3	1	0
5	5	7	6.5	6	5	5	4	7	0	1	5	28	5	0	0
7	3.5	4	5	2	6	6.5	7	7	0	1	3	32	5	0	0
3.5	4.5	3	5.5	4	5.5	5.5	5	4	0	1	8	28	5	1	0
7	6	2	4	3	2	2.5	6	6	0	1	11	31	4	0	0
5.5	5.5	1	5	5	6	6	6	6	0	1	11	33	5	1	1
6	2	4	3	6	5	5	6	6	0	2	6	27	5	1	0
5.5	6	2	6	5	6	6.5	7	7	0	1	5	59	3	0	0
7	6.5	3	3.5	5	5	5.5	6	6	0	2	7	35	5	0	0
4	5	4.5	4.5	5	3	2.5	3	5	1	1	4	27	7	0	0
5	4	1	6	2	2.5	4	6	6	0	1	5	60	6	1	0
4	4	6	6	5	6	6.5	7	7	1	1	11	48	5	1	1
7	2	5.5	7	6	6	6	6	6	0	2	1	42	4	1	0
4	2.5	5.5	7	2	4.5	4.5	5	4	0	1	11	34	8	1	0
6	4	6.5	5.5	1	4	4	4	4	0	2	10	46	5	1	0
7	7	2	4.5	5	7	7	7	7	0	2	6	53	5	1	1
7	7	2.5	1	5	5	5.5	6	6	0	1	5	28	3	1	1
6	5	2	5	5	6	6	6	6	0	1	6	50	5	1	1
4.5	4	6	5	6	6.5	7	7	7	0	2	5	47	5	1	1
6	4	1	4.5	2	5	5	5	5	0	1	11	48	5	1	0
7	5	4	2.5	6	5	5.5	7	7	0	1	8	23	3	0	0
6	5	4	4.5	6	4	4	6	6	0	2	3	63	2	1	1
6	1	4	6	7	7	7	7	7	1	2	6	31	6	1	1
5	5	5	3	7	4.5	4.5	7	7	0	2	7	43	3	0	0
7	4	4	6	6	7	7	7	7	0	1	1	43	6	0	1
6	5.5	3.5	5.5	3	4	4	7	7	0	1	8	32	5	0	0
6	5.5	4	4	4	3.5	3.5	4	4	0	1	11	38	6	0	0
7	6	5	5	3	7	7	7	7	0	1	9	26	5	1	1
7	7	7	5	7	6.5	6.5	7	7	0	2	11	30	7	0	1
2.5	2	4	6	2	6	6	6	7	0	2	4	64	2	0	0
4	4	5.5	6	2	7	7	7	7	0	2	11	75	6	0	1
4.5	5	1	6	6	2	3.5	7	7	0	2	11	35	6	1	0
6	5	5	6	3	6	6	6	6	0	1	5	62	3	0	0
2	3	4	4	4	5.5	6.5	7	7	0	1	5	35	4	1	0
6	4	2.5	5.5	3	6	5.5	7	7	0	2	10	31	5	1	0
6.5	5	4	5.5	3	7	7	7	7	0	2	12	45	5	0	1
4.5	3.5	2	5.5	2	6	6	6	6	0	1	12	30	5	1	0
5.5	4	6	6	3	5	5	6	6	0	1	3	34	5	0	0
6	4.5	2	4.5	7	2	1.5	6	6	1	1	3	23	5	0	0
6	6	6.5	6	2	5.5	5.5	7	7	1	2	9	27	5	0	0
6	4	3	3.5	2	2	4	6	6	0	2	3	48	4	0	0
5.5	5	7	5.5	6	6	6	6	6	0	1	9	35	6	1	1
3.5	3	4	3.5	3	6	5.5	4	5	0	2	12	30	6	1	0
7	3.5	4	3	2	4	5.5	7	7	1	2	11	29	5	0	0
3	3	2.5	6	3	6	6.5	7	7	0	2	6	49	3	1	1
7	4.5	3.5	2.5	6	5.5	6.5	7	7	0	2	3	20	3	1	1
7	6	3	5	6	5	5	7	6	0	2	4	33	5	0	1
2	3	7	6	2	4	5.5	6	6	0	2	10	28	5	1	1
7	4	2.5	6	6	3.5	4	7	7	0	2	8	38	6	0	0
2.5	2.5	4	4.5	5	5.5	3.5	5	4	0	2	11	30	8	1	1
5.5	5.5	5.5	5.5	7	5.5	6	6	7	1	1	4	27	6	0	0
6	3	2.5	5.5	6	6	5.5	6	6	0	2	7	53	5	0	0
6	2	3	6	2	6	6	7	7	0	1	11	32	5	1	1
6	4	2	5	4	5	5	6	6	0	2	9	30	6	0	0
6	6	5	6.5	2	6	6	6	6	0	1	11	22	5	0	1
7	1.5	5	1.5	4	5	4.5	6	7	0	1	4	21	3	0	0
6	4.5	6	6	2	5.5	6	7	7	0	2	10	28	5	0	1
3	1.5	2	4.5	4	7	7	7	7	0	1	4	26	5	1	1
7	5	4	5.5	6	6	6	6	3	0	2	4	52	5	0	1
5.5	2.5	4	2	4	6	6	6	6	0	2	4	27	5	1	0
7	4.5	3	2	7	7	7	7	7	0	2	4	33	5	0	1
5.5	5	2	5.5	5	5.5	5.5	6	5	0	2	5	28	3	0	0
6	3	3	3	5	6	6	6	6	0	2	9	37	5	1	0
5	4.5	3	4.5	5	5	4.5	6	5	0	1	4	25	4	0	1
6	3.5	5.5	5	5	6	5	6	6	0	1	6	60	2	0	1
7	7	7	6.5	7	6.5	7	7	7	1	1	4	28	6	1	0
6.5	4.5	2	4	6	5.5	5.5	6	7	0	1	8	32	5	1	1
6	4	6	4	6	6	6	7	7	0	2	3	44	4	0	1
6	4	7	5	3	6	6.5	6	6	1	1	9	30	5	0	0
7	5.5	4	5	3	6	6.5	7	7	0	2	8	37	4	0	0
1	1	2	4	2	7	7	7	7	0	1	3	29	5	1	1
7	5.5	3	3.5	2	4	5	7	7	0	1	3	40	3	0	0
7	5	5	3	5	6	5.5	7	7	0	2	7	37	5	0	1
6	4	2	4	3	5	5.5	7	7	0	2	11	43	5	1	0
4.5	4.5	4	4	5	4	4.5	6	6	0	2	7	46	1	0	0
7	7	2	4	3	4	3.5	7	7	0	2	3	47	5	0	0
7	4	1	4	3	6	6	6	6	0	1	3	50	4	0	1
7	2	2.5	5	2	6	6	6	6	0	1	4	24	5	1	0
6	3	3.5	6	5	6	6	7	7	0	2	10	56	5	1	0
7	6	5	4	4	7	5.5	7	7	0	2	6	47	3	0	1
7	6.5	1	5	1	6	6.5	7	7	0	2	11	31	5	1	0
7	5	1	2	4	2	2	4	4	1	2	3	34	5	1	0
7	7	3.5	4.5	4	5	5	6	6	0	1	10	32	5	0	0
7	5.5	2	7	1	7	5.5	7	4	0	1	11	36	6	0	1
5	4	5.5	5	2	6	6	6	6	0	1	6	30	5	1	1
3.5	6	5	5.5	6	5.5	6	6	6	0	2	3	45	6	1	0
6	6	4	6	4	5	6	7	7	0	1	2	24	5	1	0
5.5	6	4	6	6	6	6.5	7	7	0	1	11	40	6	1	0
6	5	3.5	6	2	7	7	7	7	0	1	5	28	5	1	1
3	3.5	7	6	7	6	5	5	5	0	1	3	67	2	1	1
2	3	5	4	5	6	6	6	6	0	1	10	46	6	1	1
5	4	7	4.5	5	4.5	5	5	5	0	1	12	23	5	1	0
6	5	4.5	4	5	4	4	5	5	0	2	1	40	3	1	0
1	1	4	7	7	7	7	7	7	0	2	2	35	5	0	0
7	5	4	7	7	7	7	7	7	0	1	6	34	5	1	0
4	6	1	2	6	6	5.5	7	7	0	1	6	25	4	1	0
5.5	2	4	7	6	6	6	6	6	0	1	10	53	5	1	1
7	2	4	6.5	3	2.5	4.5	6	6	0	2	6	50	2	0	0
4	1	3.5	6.5	3	7	7	7	7	0	2	7	39	2	1	1
4.5	3	2	2	4	4	4.5	5	5	1	1	6	22	5	1	0
6	3	1.5	5	5	6	6	6	6	0	2	7	59	5	1	1
7	6	3	2	3	3	2.5	4	4	0	1	4	31	2	0	0
7	6	4	3.5	6	6	6.5	7	7	0	1	6	26	2	0	0
4	3.5	4	7	3	7	7	7	7	0	1	6	46	5	0	1
6	3.5	2.5	2	7	5	6	7	7	0	2	4	26	2	1	0
7	4	1.5	5	2	4	5	7	7	0	1	7	37	5	0	0
2	2	7	6	2	4	4	4	4	0	1	3	59	2	1	0
2	3.5	1	5	7	5	5.5	6	5	0	2	5	29	5	1	1
7	6	2	2	1	6	5.5	5	5	0	1	2	36	5	0	1
7	7	1.5	5	5	7	7	7	7	0	2	9	26	5	1	1
5	3.5	6	5.5	6	5.5	6	5	6	0	1	3	34	4	0	1
4	4	6	5	3	6	6	6	6	0	1	11	47	5	1	1
4.5	4.5	4	4.5	4	4.5	4	4	3	0	1	5	22	5	1	1
4	3	5.5	6	3	5	5.5	6	6	0	1	3	69	4	1	1
4	4	4	5	4	4	5.5	3	2	0	1	12	31	8	0	0
7	6	1	4	4	4.5	5	6	6	0	2	5	42	5	1	0
5	2	4.5	6	2	6	6	6	6	0	2	7	45	2	0	0
5	5	4	6.5	1	5.5	6.5	7	7	0	2	7	36	5	0	0
7	4.5	4	3.5	1	6	6	6	6	0	1	3	34	3	0	0
4	4	3	5	3	4.5	4.5	5	5	0	1	7	30	5	0	0
7	7	3	5	2	6	6.5	7	7	0	1	5	28	5	0	1
6.5	5	3	4	3	7	7	7	7	0	1	3	26	3	1	1
6	4	7	6	6	6	6	6	6	0	2	12	45	6	1	0
4	4	4	4	4	4	4	4	4	0	2	6	40	5	0	0
7	6	3	2	2	6	6	6	6	1	1	8	38	5	0	1
7	6	2.5	2	2	5	5.5	6	6	0	1	7	34	5	1	0
4	4.5	4	6	5	5	5.5	5	6	0	1	11	23	5	0	0
7	3.5	6.5	5	6	4	5.5	7	7	0	2	5	58	3	0	0
6	5	2.5	5.5	2	6	6	6	6	0	2	9	32	8	1	1
6	4.5	3	5	6	5	5.5	6	6	0	2	2	65	6	1	0
4	1	5.5	7	5	6	6	6	6	0	2	3	66	2	1	1
6	3.5	5	6	5	6	6	6	6	0	2	2	63	5	0	0
6	4	4	6	5	6	6	6	6	0	2	3	32	6	0	1
6.5	3.5	7	6.5	6	7	7	6	7	0	2	12	30	7	1	1
3	4.5	1.5	6	6	6.5	6.5	6	7	0	1	2	66	2	1	1
4	4	4	4	4	4	4	4	4	0	1	6	40	5	1	0
6.5	3.5	2	5	4	4.5	5.5	6	7	0	1	6	39	6	0	0
6	6	3.5	2	4	3	4	5	6	0	2	5	30	6	1	1
5.5	7	1	3.5	2	4	5	6	7	0	1	11	52	5	0	0
6	3.5	6	6	2	6	6	6	6	0	1	10	33	3	1	1
7	4	6	7	7	6	6	6	6	0	1	8	34	6	1	0
4.5	4	7	4	5	5	5	5	5	0	2	10	30	5	0	1
6.5	6.5	6.5	6.5	6	6.5	6.5	6	7	0	2	4	26	5	0	0
6	5	7	7	5	6.5	6.5	7	6	0	2	9	34	4	1	1
6	4	1	5	2	6	6	6	6	0	1	11	64	7	1	1
7	1	5.5	6	5	7	7	7	7	1	1	7	33	3	0	1
6	6	7	4.5	5	4.5	4.5	5	5	0	2	3	32	6	1	0
6.5	5	5	5.5	2	6	5.5	6	6	0	2	4	35	5	0	1
7	7	2.5	6	1	1	4	7	7	0	1	11	26	5	0	0
2.5	3	4	4.5	2	5.5	5	6	6	0	1	2	22	5	1	1
4	4.5	5.5	4.5	4	4	4	3	4	0	1	6	29	5	1	1
6	2	7	2	4	2	2	6	6	0	1	4	80	5	0	1
2	3.5	4.5	5.5	2	6	6	6	5	0	1	5	30	6	1	1
6.5	6.5	6.5	6.5	7	6.5	6.5	6	7	1	1	7	30	5	1	1
7	4	1	5	1	1	4	7	7	0	2	10	38	5	0	1
7	4	4	2	1	5	5	6	6	0	1	10	27	5	1	1
5	5.5	2.5	5	5	7	7	7	7	1	1	6	27	4	1	1
4	2	4	6	6	6	6	6	6	0	1	10	34	5	1	1
4.5	5.5	3.5	3	4	2.5	4	5	5	0	2	11	35	7	1	0
5	4.5	3	4	5	3.5	4	4	3	0	1	2	33	5	0	1
6	4	1	2	6	5	5.5	5	5	0	2	4	24	2	0	1
1	7	4	1	2	7	7	7	7	0	2	9	42	6	0	0
6	5	3	5	7	3	5	7	7	0	2	5	33	4	1	1
7	7	1	4	6	6	6	6	6	0	1	4	25	5	0	1
6	4	3	6	6	6	6	7	7	0	2	9	36	6	1	1
