# Supplementary material for: Body camera footage leads to lower judgments of intent than dash camera footage
Source: Proc Natl Acad Sci U S A. 2019 Jan 7;116(4):1201–6. doi: 10.1073/pnas.1805928116 (PMC6347687; doi:10.1073/pnas.1805928116)
Supplement: Supplementary File [file pnas.1805928116.sd05.csv]

START	END	Intent_Vid1	intent_Vid2	MC_Vid1	MC_Vid2	age	edu	Hispanic	White	race_2	race_3	race_4	race_5	race_6	race_6_TEXT	gender	income	relation	employ	poli_1	poli_2	DASHBODY	NegPos	intentALL
5/16/17	5/16/17	5	5	6	6	25	2	2	1							1	2	1	1	5	5	0	0	5
5/16/17	5/16/17	7	6	1	1	33	3	2	1							1	2	5	1	2	4	0	0	6.5
5/16/17	5/16/17	5	3	5	4	25	5	1	1							1	3	5	1	4	4	1	1	4
5/16/17	5/16/17	7	7	7	7	22	3	2	1							2	1	1	1	7	7	0	1	7
5/16/17	5/16/17	7	6	2	2	42	3	2	1							2	6	1	1	4	4	1	1	6.5
5/16/17	5/16/17	6	4	5	4	22	3	2	1							1	9	5	2	2	2	0	1	5
5/16/17	5/16/17	7	6	1	1	32	5	2	1							2	9	1	1	1	1	0	0	6.5
5/16/17	5/16/17	6	5	4	4	32	2	2	1							1	6	5	2	4	4	1	1	5.5
5/16/17	5/16/17	5	4	3	4	26	4	2	1							2	4	1	1	5	3	1	0	4.5
5/16/17	5/16/17	6	5	4	4	29	5	2	1							1	3	5	3	5	5	0	1	5.5
5/16/17	5/16/17	7	7	1	1	27	5	2				1				1	4	5	1	4	4	0	0	7
5/16/17	5/16/17	6	6	3	3	35	5	2	1							1	7	5	1	1	1	0	0	6
5/16/17	5/16/17	7	1	7	4	29	5	2	1							1	9	5	1	3	5	0	0	4
5/16/17	5/16/17	4	5	4	4	27	3	2	1							1	4	1	1	4	4	1	0	4.5
5/16/17	5/16/17	6	6	4	4	23	5	2		1						1	6	5	3	2	2	0	1	6
5/16/17	5/16/17	7	6	7	7	29	3	2	1							1	2	5	1	7	7	1	1	6.5
5/16/17	5/16/17	6	6	6	4	30	6	1	1							1	7	4	1	6	5	1	1	6
5/16/17	5/16/17	7	4	4	4	50	6	2	1							2	8	3	1	7	7	1	0	5.5
5/16/17	5/16/17	7	7	1	1	35	2	2	1							1	5	5	1	4	4	0	0	7
5/16/17	5/16/17	7	5	3	3	21	3	2	1			1				2	3	5	2	4	5	1	0	6
5/16/17	5/16/17	5	7	1	1	26	5	2	1							1	5	1	1	1	1	1	1	6
5/16/17	5/16/17	7	3	4	4	32	3	2	1							2	8	5	1	3	3	0	1	5
5/16/17	5/16/17	7	6	6	6	31	2	1			1					1	2	5	1	4	4	0	1	6.5
5/16/17	5/16/17	7	5	2	2	39	3	2	1		1					1	3	5	2	1	1	0	0	6
5/16/17	5/16/17	6	4	3	4	27	4	2	1							2	6	3	1	6	4	0	0	5
5/16/17	5/16/17	7	6	5	3	30	4	2	1							2	4	1	3	2	2	0	1	6.5
5/16/17	5/16/17	6	6	6	6	28	4	2	1							1	4	5	1	2	2	1	1	6
5/16/17	5/16/17	6	5	4	4	28	2	1	1							1	2	5	1	4	3	0	1	5.5
5/16/17	5/16/17	6	5	4	4	24	6	2				1				1	11	5	1	2	2	1	1	5.5
5/16/17	5/16/17	6	3	3	3	22	4	2	1							1	4	5	1	2	1	1	0	4.5
5/16/17	5/16/17	7	7	4	4	48	2	2	1							2	5	3	1	5	2	0	1	7
5/16/17	5/16/17	6	4	4	4	43	6	2	1							1	3	3	1	4	4	1	1	5
5/16/17	5/16/17	7	7	2	1	19	3	2	1							1	5	5	3	1	1	0	1	7
5/16/17	5/16/17	6	4	4	4	23	5	2	1							1	5	5	1	4	4	1	1	5
5/16/17	5/16/17	7	4	3	3	27	4	2	1							1	3	5	1	5	6	1	0	5.5
5/16/17	5/16/17	7	6	1	1	19	3	2	1							1	5	5	3	1	1	1	0	6.5
5/16/17	5/16/17	7	5	4	4	32	3	2	1							2	8	5	1	3	3	0	1	6
5/16/17	5/16/17	7	6	3	3	26	5	2	1							2	3	5	1	2	3	0	1	6.5
5/16/17	5/16/17	4	5	5	7	29	2	2	1							1	4	5	1	7	7	0	1	4.5
5/16/17	5/16/17	6	6	4	4	27	5	2	1							2	5	5	1	1	1	1	0	6
5/16/17	5/16/17	6	4	4	2	46	5	2	1							1	1	5	2	1	1	1	0	5
5/16/17	5/16/17	5	5	5	5	24	5	2	1							1	4	5	1	3	4	0	1	5
5/16/17	5/16/17	7	6	4	3	31	4	2	1							2	8	4	1	1	1	0	0	6.5
5/16/17	5/16/17	7	7	1	1	43	4		1							1	4	1	1	5	4	0	1	7
5/16/17	5/16/17	7	6	4	4	34	5	2	1							1	7	1	1	4	4	0	1	6.5
5/16/17	5/16/17	7	7	1	1	33	5	2		1						1	6	1	1	7	7	0	0	7
5/16/17	5/16/17	5	4	4	3	27	3	2	1							1	4	1	1	5	4	0	1	4.5
5/16/17	5/16/17	3	3	4	6	21	3	2	1			1				2	1	5	2	5	4	1	1	3
5/16/17	5/16/17	7	2	6	6	52	1	2	1							1	2	1	1	6	6	0	1	4.5
5/16/17	5/16/17	7	7	1	1	24	2	2	1							2	7	1	2	1	1	0	1	7
5/16/17	5/16/17	4	6	6	3	40	5	2	1							1	3	5	2	5	5	0	0	5
5/16/17	5/16/17	6	5	4	4	34	3	2				1	1			1	3	5	3	4	4	1	1	5.5
5/16/17	5/16/17	6	7	3	3	30	4	2	1							1	5	5	1	3	4	0	1	6.5
5/16/17	5/16/17	6	3	4	4	43	3	2	1							1	6	1	1	1	1	0	0	4.5
5/16/17	5/16/17	7	7	1	1	33	5	2	1			1	1			1	12	1	1	2	4	0	1	7
5/16/17	5/16/17	5	5	4	4	57	5	2	1							1	2	3	2	7	5	0	1	5
5/16/17	5/16/17	6	5	3	3	50	3	2	1							2	5	3	1	5	7	1	0	5.5
5/16/17	5/16/17	5	6	3	3	35	5	2	1							2	9	1	3	2	2	1	1	5.5
5/16/17	5/16/17	1	4	3	2	38	3	1	1							1	3	5	1	5	4	1	1	2.5
5/16/17	5/16/17	7	4	5	5	26	3	2	1							2	4	5	1	6	4	1	0	5.5
5/16/17	5/16/17	7	6	4	4	29	3	2	1							1	3	5	1	3	3	1	1	6.5
5/16/17	5/16/17	7	6	1	1	23	2	2	1							2	2	1	2	1	1	0	0	6.5
5/16/17	5/16/17	7	7	1	1	45	4	2	1							2	3	5	1	1	1	0	0	7
5/16/17	5/16/17	7	6	1	1	39	5	1	1							2	1	4	1	2	2	0	0	6.5
5/16/17	5/16/17	7	4	5	5	28	4	2	1							1	4	5	1	2	2	0	1	5.5
5/16/17	5/16/17	3	3	3	5	25	4	1	1							1	4	5	1	3	5	1	0	3
5/16/17	5/16/17	6	4	4	3	37	6	2	1							1	7	5	1	4	4	1	0	5
5/16/17	5/16/17	7	4	4	4	44	3	2	1							1	4	5	1	5	5	1	1	5.5
5/16/17	5/16/17	6	7	1	1	23	3	2		1						2	6	5	1	3	3	0	0	6.5
5/16/17	5/16/17	7	6	4	4	47	5	2	1							2	5	2	1	1	1	1	1	6.5
5/16/17	5/16/17	7	6	1	2	26	5	2				1				1	3	5	1	3	4	1	0	6.5
5/16/17	5/16/17	2	1	2	1	27	4	2	1							2	6	3	1	2	3	1	1	1.5
5/16/17	5/16/17	6	5	5	5	39	6	2	1							2	5	3	1	1	2	1	1	5.5
5/16/17	5/16/17	6	5	5	5	42	5	2	1			1				2	5	5	1	2	2	0	0	5.5
5/16/17	5/16/17	6	5	5	5	62	5	2	1							1	5	5	4	5	4	0	0	5.5
5/16/17	5/16/17	7	7	3	3	27	2	2				1				2	6	5	1	1	4	0	1	7
5/16/17	5/16/17	4	4	5	6	26	4	2	1							1	3	5	1	3	3	1	0	4
5/16/17	5/16/17	4	5	5	5	26	4	2	1							1	4	5	1	3	3	0	0	4.5
5/16/17	5/16/17	7	6	1	1	49	3	1	1	1	1					2	5	3	3	1	1	0	0	6.5
5/16/17	5/16/17	6	5	5	5	26	4	2	1							1	4	5	1	2	3	1	0	5.5
5/16/17	5/16/17	2	5	5	6	26	4	2	1							1	3	5	1	3	2	1	1	3.5
5/16/17	5/16/17	5	4	4	4	53	3	2	1							1	10	1	1	5	5	1	0	4.5
5/16/17	5/16/17	6	7	3	2	20	3	2	1	1						1	4	5	2	1	1	0	1	6.5
5/16/17	5/16/17	7	6	2	2	65	6	2	1							1	10	1	4	2	1	0	1	6.5
5/16/17	5/16/17	7	7	1	1	31	3	2				1				1	5	5	2	3	4	1	0	7
5/16/17	5/16/17	7	6	1	1	62	5	2	1							1	8	1	1	2	1	0	0	6.5
5/16/17	5/16/17	7	6	5	7	34	4	2	1							2	6	1	1	2	1	0	1	6.5
5/16/17	5/16/17	3	5	4	4	32	5	2		1						1	1	5	1	2	1	1	1	4
5/16/17	5/16/17	5	4	4	4	46	8	1		1						1	5	5	1	1	1	0	0	4.5
5/16/17	5/16/17	7	5	2	2	39	3	2	1		1					1	3	5	2	1	1	0	0	6
5/16/17	5/16/17	3	4	5	5	24	2	2	1							1	2	5	1	5	6	1	0	3.5
5/16/17	5/16/17	6	4	5	5	24	4	2	1							1	6	5	1	5	3	0	0	5
5/16/17	5/16/17	1	3	3	4	21	2	2	1							1	3	5	1	4	7	1	0	2
5/16/17	5/16/17	3	3	3	5	24	2	2	1							1	2	5	1	4	6	0	0	3
5/16/17	5/16/17	6	6	4	4	26	4	2	1							1	4	5	2	4	4	1	0	6
5/16/17	5/16/17	7	6	1	1	51	3	1	1							2	2	1	1	1	1	1	1	6.5
5/16/17	5/16/17	7	6	2	2	29	1	2	1							1	2	5	3	4	4	0	1	6.5
5/16/17	5/16/17	6	2	6	5	35	5	2	1							1	4	1	1	4	7	0	0	4
5/16/17	5/16/17	7	7	3	2	34	3	2	1							1	2	1	2	2	4	0	1	7
5/16/17	5/16/17	7	6	4	4	27	4	2	1							1	2	5	2	4	4	1	0	6.5
5/16/17	5/16/17	5	6	6	4	30	5	1	1							1	2	4	1	6	6	0	0	5.5
5/16/17	5/16/17	6	5	4	4	32	4	2				1				2	6	1	1	3	3	0	0	5.5
5/16/17	5/16/17	7	7	1	1	29	7	2	1							2	2	5	1	1	1	0	1	7
5/16/17	5/16/17	6	5	2	2	28	2	1	1							1	2	5	1	4	2	1	0	5.5
5/16/17	5/16/17	6	5	5	5	33	3	2	1							1	3	5	1	4	4	0	0	5.5
5/16/17	5/16/17	6	2	4	4	41	3	2	1							1	6	1	1	2	2	0	1	4
5/16/17	5/16/17	7	4	4	4	32	1	2	1							1	5	5	3	5	5	0	1	5.5
5/16/17	5/16/17	5	5	6	6	55	5	2				1				2	10	2	4	5	5	1	1	5
5/16/17	5/16/17	4	2	4	4	48	6	2				1				1	2	5	2	4	4	0	0	3
5/16/17	5/16/17	6	6	6	6	29	2	2	1							1	1	5	3	3	3	0	1	6
5/16/17	5/16/17	5	5	4	4	20	3	1						1	Mexican	1	2	5	1	2	2	1	1	5
5/16/17	5/16/17	5	4	4	4	49	7	2				1				2	11	1	1	4	4	0	1	4.5
5/16/17	5/16/17	5	5	2	2	57	3	2		1						1	8	2	1	2	1	1	0	5
5/16/17	5/16/17	7	7	6	6	27	3	2	1							1	1	5	3	1	1	1	1	7
5/16/17	5/16/17	6	5	3	2	39	5	1	1							1	2	5	2	1	2	0	1	5.5
5/16/17	5/16/17	7	4	3	4	23	3	2	1							2	1	5	2	2	4	0	0	5.5
5/16/17	5/16/17	7	4	4	4	34	2	2	1							2	4	1	3	7	7	1	0	5.5
5/16/17	5/16/17	7	4	2	2	23	5	2	1							1	1	5	3	3	4	1	1	5.5
5/16/17	5/16/17	4	5	4	6	30	5	2	1							1	6	1	1	6	6	1	0	4.5
5/16/17	5/16/17	4	3	3	2	21	3	2	1							1	7	5	1	2	2	1	1	3.5
5/16/17	5/16/17	4	4	5	5	59	3	2	1							2	3	1	1	5	5	1	0	4
5/16/17	5/16/17	4	5	5	4	26	6	2		1						2	4	1	1	5	2	0	1	4.5
5/16/17	5/16/17	7	6	5	2	26	5	2	1							1	7	5	1	5	4	0	0	6.5
5/16/17	5/16/17	2	3	5	4	36	4	2	1							1	7	1	1	3	2	0	1	2.5
5/16/17	5/16/17	7	6	4	2	30	5	2		1						2	1	5	3	3	2	0	1	6.5
5/16/17	5/16/17	6	6	1	1	26	2	2	1							1	3	5	1	4	4	1	0	6
5/17/17	5/17/17	7	7	7	7	25	3	2	1							1	8	1	1	7	7	0	1	7
5/17/17	5/17/17	7	7	4	4	32	5	2		1						1	3	5	1	1	1	0	1	7
5/17/17	5/17/17	5	6	6	5	35	3	2	1							1	2	5	1	4	4	1	0	5.5
5/17/17	5/17/17	7	7	5	5	29	5	2	1							1	5	1	1	2	4	1	1	7
5/17/17	5/17/17	7	5	6	4	40	4	2	1							1	11	1	1	7	7	1	1	6
5/17/17	5/17/17	6	4	4	4	32	4	2	1							1	6	1	3	3	4	0	1	5
5/17/17	5/17/17	6	7	6	5	46	5	2	1							1	9	1	1	6	5	0	1	6.5
5/17/17	5/17/17	3	5	6	5	33	5	2	1							2	6	5	1	5	4	1	0	4
5/17/17	5/17/17	7	5	3	3	40	5	2	1							1	8	5	1	2	4	0	1	6
5/17/17	5/17/17	7	6	2	2	22	2	2	1	1						1	1	5	2	2	4	0	1	6.5
5/17/17	5/17/17	1	1	1	1	33	1	1	1							1	1	4	1	1	1	0	0	1
5/17/17	5/17/17	7	6	5	5	30	6	2	1							2	11	1	1	6	7	0	0	6.5
5/17/17	5/17/17	6	6	4	4	25	5	2	1							2	1		1	1	1	1	0	6
5/17/17	5/17/17	7	6	5	5	26	4	2	1							1	5	1	1	6	6	1	1	6.5
5/17/17	5/17/17	1	4	4	4	25	5	2				1				1	5	5	1	5	4	0	0	2.5
5/17/17	5/17/17	7	6	4	4	26	5	1	1							2	5	1	1	6	6	1	0	6.5
5/17/17	5/17/17	6	7	1	1	35	5	2	1							1	2	5	1	2	1	1	0	6.5
5/17/17	5/17/17	6	6	4	4	31	3	2	1							1	1	5	1	2	2	0	0	6
5/17/17	5/17/17	7	7	1	1	25	5	2	1							2	6	1	1	1	1	1	0	7
5/17/17	5/17/17	1	4	4	4	33	4	1	1							2	6	1	1	7	7	1	1	2.5
5/17/17	5/17/17	6	7	1	1	52	4	2	1							1	4	5	1	7	7	0	0	6.5
5/17/17	5/17/17	7	5	3	3	39	6	2	1							1	7	3	1	2	1	1	0	6
5/17/17	5/17/17	7	4	3	3	64	2	2	1							1	4	1	1	5	5	1	0	5.5
5/17/17	5/17/17	7	7	5	4	35	5	2	1							1	7	5	1	5	4	0	1	7
5/17/17	5/17/17	7	5	6	6	41	3	2	1							2	10	1	2	7	7	0	1	6
5/17/17	5/17/17	6	6	5	6	32	6	2	1							1	11	1	1	2	2	1	1	6
5/17/17	5/17/17	7	4	3	2	33	5	2	1							1	8	5	1	7	7	1	1	5.5
5/17/17	5/17/17	4	7	4	4	26	6	2	1							1	11	1	1	1	1	1	1	5.5
5/17/17	5/17/17	7	5	3	3	29	3	2								2	3	1	3	3	3	0	0	6
5/17/17	5/17/17	4	4	6	6	46	3	2	1							1	3	1	1	3	3	1	1	4
5/17/17	5/17/17	7	4	2	2	37	3	2	1							1	11	3	1	2	3	1	0	5.5
5/17/17	5/17/17	6	4	3	3	27	5	2				1				2	3	1	1	2	2	0	1	5
5/17/17	5/17/17	6	5	2	2	32	5	2	1							2	7	1	1	1	1	1	1	5.5
5/17/17	5/17/17	7	4	4	4	64	2	2		1						1	6	1	4	6	6	1	0	5.5
5/17/17	5/17/17	6	6	2	2	25	5	2	1							1	6	1	1	2	2	1	0	6
5/17/17	5/17/17	7	6	3	3	47	5	2	1							2	11	1		2	2	1	0	6.5
5/17/17	5/17/17	5	6	1	1	28	2	2	1							1	4	5	1	2	4	1	0	5.5
5/17/17	5/17/17	7	4	5	5	50	2	2	1							1	3	4	1	4	4	1	1	5.5
5/17/17	5/17/17	7	5	5	4	33	5	2	1							2	6	1	3	2	2	1	1	6
5/17/17	5/17/17	4	5	7	6	41	6	2	1							1	8	1	1	7	7	1	0	4.5
5/17/17	5/17/17	7	4	4	4	28	3	2	1							1	4	5	1	4	4	0	1	5.5
5/17/17	5/17/17	6	5	6	5	30	5		1							1	5	1	1	6	6	1	1	5.5
5/17/17	5/17/17	6	6	2	2	51	4	2	1							1	7	3	1	4	2	0	0	6
5/17/17	5/17/17	7	7	4	4	36	1	2	1							1	2	5	3	3	1	1	0	7
5/17/17	5/17/17	6	5	3	3	23	2	2	1							2	6	5	2	1	1	0	0	5.5
5/17/17	5/17/17	7	3	5	5	64	4	2	1							2	7	2	1	6	6	1	1	5
5/17/17	5/17/17	7	6	4	4	44	5	2	1							2	10	1	1	4	5	0	1	6.5
5/17/17	5/17/17	7	5	5	5	55	4	2	1							1	3	1	3	1	1	0	1	6
5/17/17	5/17/17	7	7	1	1	60	5	1						1	Latin	1	8	1		1	1	0	0	7
5/17/17	5/17/17	7	6	6	4	41	5	2		1						1	6	1	1	1	4	0	1	6.5
5/17/17	5/17/17	7	5	4	4	31	3	2	1							2	2	1	1	2	4	1	1	6
5/17/17	5/17/17	6	4	4	4	39	3	2	1							2	5	1	3	4	4	1	1	5
5/17/17	5/17/17	7	6	7	7	38	2	2	1							2	6	1	2	4	4	0	0	6.5
5/17/17	5/17/17	7	4	4	5	30	3	2				1				1	2	5	1	7	7	0	0	5.5
5/17/17	5/17/17	7	5	1	1	27	8	2	1							1	7	5	1	1	1	1	0	6
5/17/17	5/17/17	7	6	2	2	22	5	2	1							1	6	5	3	1	1	1	0	6.5
5/17/17	5/17/17	7	6	5	5	49	3	2	1							2	12	1	2	6	7	0	0	6.5
5/17/17	5/17/17	6	5	1	1	29	4	2	1							1	10	5	1	4	4	1	1	5.5
5/17/17	5/17/17	6	5	3	3	29	1	2	1							1	1	5	3	5	5	0	1	5.5
5/17/17	5/17/17	7	6	4	4	56	3	1						1	Not listed	1	6	1	4	4	4	0	0	6.5
5/17/17	5/17/17	4	3	4	4	41	6	2	1							2	11	1	1	5	5	0	1	3.5
5/17/17	5/17/17	7	6	2	2	46	3	2	1							2	3	1	1	7	7	0	1	6.5
5/17/17	5/17/17	6	6	7	4	38	5	2	1							2	11	1	1	4	4	1	0	6
5/17/17	5/17/17	7	6	1	1	32	2	2	1							1	4	5	1	3	3	0	1	6.5
5/17/17	5/17/17	7	4	4	4	37	2	2	1							2	1	5	1	4	4	0	1	5.5
5/17/17	5/17/17	7	4	4	4	45	2	2	1							1	2	5	3	4	4	1	1	5.5
5/17/17	5/17/17	6	4	4	4	55	2	2	1							1	1	5	4	7	7	1	0	5
5/17/17	5/17/17	5	5	5	4	44	5	2	1							1	6	1	1	3	3	1	0	5
5/17/17	5/17/17	7	7	5	5	33	4	2	1							1	12	1	1	2	2	0	1	7
5/17/17	5/17/17	7	7	1	1	32	3	2		1						2	3	3	1	1	1	0	0	7
5/17/17	5/17/17	7	4	4	4	33	2	2	1							1	8	5	3	1	1	1	0	5.5
5/17/17	5/17/17	4	4	4	4	54	6	2	1							1	7	1	1	6	6	1	1	4
5/17/17	5/17/17	5	5	2	2	58	7	2	1							2	11	1	3	2	2	1	0	5
5/17/17	5/17/17	6	5	4	4	35	3	1	1							1	2	5	3	4	3	0	1	5.5
5/17/17	5/17/17	7	6	3	3	28	5	2	1							1	8	1	2	2	2	0	1	6.5
5/17/17	5/17/17	4	7	1	1	35	3	2		1						2	1	5	3	4	1	1	1	5.5
5/17/17	5/17/17	7	6	5	5	36	5	2				1				2	4	5	1	6	6	1	1	6.5
5/17/17	5/17/17	7	4	4	4	56	6	2	1							1	4	1	1	4	6	0	1	5.5
5/17/17	5/17/17	6	5	3	3	34	6	2		1						1	3	5	2	3	3	0	0	5.5
5/17/17	5/17/17	2	6	4	4	32	5	2	1							1	6	1	1	3	4	1	0	4
5/17/17	5/17/17	7	7	1	1	31	6	2	1							2	5	5	1	1	1	0	0	7
5/17/17	5/17/17	3	5	2	3	25	5	2				1				1	3	5	3	2	3	0	1	4
5/17/17	5/17/17	7	6	6	6	37	5	2	1							1	11	1	1	6	6	1	1	6.5
5/17/17	5/17/17	7	7	6	6	33	6	2	1							1	11	1	1	7	7	0	0	7
5/17/17	5/17/17	6	5	2	2	36	5	2	1							1	5	5	1	4	4	0	0	5.5
5/17/17	5/17/17	7	6	3	2	35	6	2	1							1	12	1	1	3	5	0	0	6.5
5/17/17	5/17/17	5	6	2	2	25	4	2		1						1	5	5	2	1	1	0	1	5.5
5/17/17	5/17/17	6	4	4	4	24	5	2	1							1	4	5	1	5	5	1	1	5
5/17/17	5/17/17	6	4	4	4	64	3	2	1							1	7	1	1	4	4	0	0	5
5/17/17	5/17/17	1	4	4	4	45	5	2						1	human	1	1	5	3	1	4	0	0	2.5
5/17/17	5/17/17	7	4	4	4	49	6	2	1							1	7	1	2	1	1	1	1	5.5
5/17/17	5/17/17	7	7	1	1	39	2	2	1							2	5	1	3	2	1	0	0	7
5/17/17	5/17/17	6	5	7	7	31	5	2	1							2	5	1	3	5	6	0	0	5.5
5/17/17	5/17/17	7	7	3	3	29	3	2	1							2	2	1	1	3	4	0	0	7
5/17/17	5/17/17	6	6	4	4	30	3	1	1							1	8	5	1	4	4	1	0	6
5/17/17	5/17/17	6	6	4	4	54	4	2	1							1	7	1	1	4	4	0	1	6
5/17/17	5/17/17	7	7	1	1	28	2	2	1							1	4	5	1	4	4	1	0	7
5/17/17	5/17/17	7	7	4	4	25	2	1	1	1						2	4	5	1	4	4	1	0	7
5/17/17	5/17/17	7	7	4	4	60	3	1						1	Latino	1	11	1	1	6	4	0	0	7
5/17/17	5/17/17	7	7	1	1	50	5	2	1	1						2	4	5	1	4	4	1	1	7
5/17/17	5/17/17	7	7	1	1	32	2	2	1							1	3	5	1	4	4	1	1	7
5/17/17	5/17/17	7	6	3	3	38	4	1	1							2	5	1	2	1	1	1	0	6.5
5/17/17	5/17/17	6	6	3	3	40	5	2	1							2	5	5	1	2	3	1	1	6
5/17/17	5/17/17	7	4	5	4	29	1	2	1							1	2	5	3	4	4	0	1	5.5
5/17/17	5/17/17	4	7	7	7	29	6	2	1							1	8	1	1	1	1	0	1	5.5
5/17/17	5/17/17	7	7	7	7	22	3	2	1							2	1	1	1	7	7	1	0	7
5/17/17	5/17/17	7	6	4	3	44	5	2	1							1	5	5	1	3	3	0	1	6.5
5/17/17	5/17/17	4	6	4	4	30	3	2	1							1	8	5	1	4	4	1	1	5
5/17/17	5/17/17	6	6	4	2	47	2	2	1							1	5	5	1	4	5	1	1	6
5/17/17	5/17/17	7	4	6	4	33	5	2	1							1	5	5	1	2	2	0	0	5.5
5/17/17	5/17/17	5	5	5	6	30	3	2				1				1	5	1	1	2	2	1	1	5
5/17/17	5/17/17	7	5	5	5	29	3	2	1							2	6	1	1	7	7	0	1	6
5/17/17	5/17/17	7	4	4	4	36	4	2	1							2	5	1	2	2	3	1	1	5.5
5/17/17	5/17/17	7	7	1	1	33	2	2	1							1	4	1	1	4	4	0	0	7
5/17/17	5/17/17	7	5	3	1	43	3	2		1						2	7	1	1	4	4	0	0	6
5/17/17	5/17/17	7	4	4	4	29	6	2	1							1	5	5	1	1	1	0	1	5.5
5/17/17	5/17/17	6	6	4	4	31	2	1			1					1	2	5	1	4	4	1	1	6
5/17/17	5/17/17	6	4	4	4	63	3	2	1							1	11	1	1	6	6	1	0	5
5/17/17	5/17/17	7	6	3	4	31	3	1				1				1	7	2	1	4	4	0	1	6.5
5/17/17	5/17/17	7	7	1	1	35	2	2	1							1	5	5	1	4	4	0	1	7
5/17/17	5/17/17	7	4	4	4	28	5	2	1							2	1	5	1	7	7	0	0	5.5
5/17/17	5/17/17	7	2	7	7	26	4	2	1							2	1	5	1	7	1	0	1	4.5
5/17/17	5/17/17	7	7	1	1	25	5	2	1							2	5	1	3	6	6	1	1	7
5/17/17	5/17/17	3	3	5	3	26	3	2	1							2	5	5	1	6	7	0	1	3
5/17/17	5/17/17	7	6	3	3	41	3	2	1							1	2	3	2	2	4	0	1	6.5
5/17/17	5/17/17	6	5	6	6	25	5	2	1							1	3	5	1	1	1	1	1	5.5
5/17/17	5/17/17	7	4	4	5	39	5	2	1							1	3	5	2	7	7	1	1	5.5
5/17/17	5/17/17	6	5	1	1	50	5	2	1							2	11	1	3	4	5	0	1	5.5
5/17/17	5/17/17	7	2	3	3	31	5	2	1				1			1	4	5	1	7	4	0	0	4.5
5/17/17	5/17/17	7	4	2	2	33	3	2	1							2	5	1	3	1	1	1	0	5.5
5/17/17	5/17/17	7	6	1	1	40	3	2	1							1	1	5	3	1	1	1	0	6.5
5/17/17	5/17/17	7	6	4	4	37	3	2	1							1	4	5	1	4	4	1	0	6.5
5/17/17	5/17/17	7	6	4	4	36	3	2	1							2	5	1	2	4	5	0	1	6.5
5/17/17	5/17/17	6	5	4	4	27	5	1	1	1						1	5	5	1	2	2	1	1	5.5
