# Supplementary material for: Body camera footage leads to lower judgments of intent than dash camera footage
Source: Proc Natl Acad Sci U S A. 2019 Jan 7;116(4):1201–6. doi: 10.1073/pnas.1805928116 (PMC6347687; doi:10.1073/pnas.1805928116)
Supplement: Supplementary File [file pnas.1805928116.sd06.csv]

START	END	intent1	intent2	intent3	intent4	age	eth	race_1	race_2	race_3	race_4	race_5	race_6	race_6_TEXT	gender	Video1	Video2	Video3	Video4	intent	Vid	type	id
4/29/2017	4/29/2017	3	7	5	6	31	1			1					1	1	3	1	1	3	1	1	1
4/29/2017	4/29/2017	4	7	7	7	33	2		1						1	1	2	3	3	4	1	1	2
4/29/2017	4/29/2017	6	7	7	6	32	2	1							1	3	2	2	1	6	1	3	3
4/29/2017	4/29/2017	6	6	6	4	31	2	1							1	1	1	3	3	6	1	1	4
4/29/2017	4/29/2017	7	7	4	6	29	2	1							1	2	2	1	1	7	1	2	5
4/29/2017	4/29/2017	7	7	7	7	54	2	1							2	3	2	3	3	7	1	3	6
4/29/2017	4/29/2017	6	7	7	4	27	2				1				1	1	2	2	1	6	1	1	7
4/29/2017	4/29/2017	5	7	7	7	40	2	1							2	1	3	2	3	5	1	1	8
4/29/2017	4/29/2017	6	7	5	6	56	2	1							1	3	1	1	2	6	1	3	9
4/29/2017	4/29/2017	4	7	3	7	25	2	1							2	3	2	3	1	4	1	3	10
4/29/2017	4/29/2017	7	7	7	4	36	2	1							2	3	2	3	2	7	1	3	11
4/29/2017	4/29/2017	7	7	7	7	22	2	1							2	3	2	1	1	7	1	3	12
4/29/2017	4/29/2017	6	7	7	6	50	2	1							2	3	2	3	2	6	1	3	13
4/29/2017	4/29/2017	2	7	6	2	38	1						1		1	1	2	1	1	2	1	1	14
4/29/2017	4/29/2017	7	7	6	1	28	2	1							1	3	3	1	2	7	1	3	15
4/29/2017	4/29/2017	7	7	7	6	55	2	1							2	3	3	2	1	7	1	3	16
4/29/2017	4/29/2017	7	7	7	1	61	2	1							2	2	2	2	1	7	1	2	17
4/29/2017	4/29/2017	7	7	7	7	21	2	1							1	2	2	1	2	7	1	2	18
4/29/2017	4/29/2017	7	7	4	7	34	2	1							2	2	2	1	3	7	1	2	19
4/29/2017	4/29/2017	7	7	7	3	40	2	1							2	2	3	3	2	7	1	2	20
4/29/2017	4/29/2017	7	7	7	6	58	2				1				2	1	3	3	1	7	1	1	21
4/29/2017	4/29/2017	3	6	7	5	61	2	1							2	1	1	2	2	3	1	1	22
4/29/2017	4/29/2017	1	7	7	2	30	1	1							2	1	1	1	1	1	1	1	23
4/29/2017	4/29/2017	7	7	6	7	31	2						1	middle eastern/arab	2	3	1	1	3	7	1	3	24
4/29/2017	4/29/2017	7	7	7	5	48	1	1							1	3	3	3	2	7	1	3	25
4/29/2017	4/29/2017	4	7	7	7	68	2	1							2	1	1	3	3	4	1	1	26
4/29/2017	4/29/2017	7	7	7	7	27	1						1	Latino	1	2	1	3	2	7	1	2	27
4/29/2017	4/29/2017	7	7	7	7	39	2	1							1	3	2	1	2	7	1	3	28
4/29/2017	4/29/2017	5	6	4	4	36	2	1							2	2	3	1	1	5	1	2	29
4/29/2017	4/29/2017	4	7	6	7	58	2	1							1	1	3	1	2	4	1	1	30
4/29/2017	4/29/2017	7	7	7	7	51	2	1							1	3	2	3	2	7	1	3	31
4/29/2017	4/29/2017	7	7	7	7	20	1				1				1	2	3	3	3	7	1	2	32
4/29/2017	4/29/2017	2	4	1	1	44	1	1							2	2	2	2	1	2	1	2	33
4/29/2017	4/29/2017	6	6	6	6	35	2	1							1	3	2	3	2	6	1	3	34
4/29/2017	4/29/2017	7	7	7	7	28	2	1							2	2	3	3	2	7	1	2	35
4/29/2017	4/29/2017	7	3	7	3	41	2	1							2	3	1	2	1	7	1	3	36
4/29/2017	4/29/2017	4	4	4	4	39	2	1							1	2	1	1	3	4	1	2	37
4/29/2017	4/29/2017	6	7	7	7	35	2				1				1	3	3	2	2	6	1	3	38
4/29/2017	4/29/2017	7	7	7	5	48	2	1							2	2	2	1	1	7	1	2	39
4/29/2017	4/29/2017	3	7	7	2	30	2	1							2	1	2	3	1	3	1	1	40
4/29/2017	4/29/2017	7	7	7	6	38	2	1							1	2	2	2	2	7	1	2	41
4/29/2017	4/29/2017	7	7	7	7	35	2	1							1	1	3	2	2	7	1	1	42
4/29/2017	4/29/2017	4	7	4	7	40	2	1							2	1	2	2	3	4	1	1	43
4/29/2017	4/29/2017	7	7	7	7	55	2	1							2	3	2	2	1	7	1	3	44
4/29/2017	4/29/2017	7	3	7	2	59	2	1							2	3	1	3	1	7	1	3	45
4/29/2017	4/29/2017	7	6	6	6	27	2				1				1	2	1	1	3	7	1	2	46
4/29/2017	4/29/2017	7	7	7	2	32	2	1							2	2	3	3	1	7	1	2	47
4/29/2017	4/29/2017	7	7	7	7	28	2				1				2	1	1	3	2	7	1	1	48
4/29/2017	4/29/2017	4	6	7	4	24	2	1							1	3	3	2	2	4	1	3	49
4/29/2017	4/29/2017	1	7	7	7	40	2		1						1	1		1	1	1	1	1	50
4/29/2017	4/29/2017	1	7	6	4	31	2	1							1	3	1	1	1	1	1	3	51
4/29/2017	4/29/2017	7	2	5	7	33	1	1							1	3	2	1	3	7	1	3	52
4/29/2017	4/29/2017	7	7	4	3	33	2	1							1	3	1	1	2	7	1	3	53
4/29/2017	4/29/2017	6	3	7	2	31	2		1						1	2	1	1	1	6	1	2	54
4/29/2017	4/29/2017	4	7	4	7	28	2	1							1	1	2	1	3	4	1	1	55
4/29/2017	4/29/2017	7	7	7	7	36	2	1							1	2	2	2	3	7	1	2	56
4/29/2017	4/29/2017	7	7	7	1	24	2	1			1				1	2	1	3		7	1	2	57
4/29/2017	4/29/2017	7	5	7	7	19	2	1							1	3	1	2	3	7	1	3	58
4/29/2017	4/29/2017	7	7	7	7	41	2		1						2	2	1	2	2	7	1	2	59
4/29/2017	4/29/2017																				1		60
4/29/2017	4/29/2017	2	7	3	7	22	2	1							2	1	3	1	3	2	1	1	61
4/29/2017	4/29/2017	1	7	7	1	27	2	1							1	1	2	2	1	1	1	1	62
4/29/2017	4/29/2017	7	7	7	7	32	2	1							1	3	3	2	3	7	1	3	63
4/29/2017	4/29/2017	6	7	7	7	31	2	1			1				1	2	2	2	2	6	1	2	64
4/29/2017	4/29/2017	3	7	7	7	32	2	1							1	3	2	3	3	3	1	3	65
4/29/2017	4/29/2017	6	7	7	7	26	2	1							2	1	3	2	2	6	1	1	66
4/29/2017	4/29/2017	4	7	4	7	38	2	1							1	1	2	1	3	4	1	1	67
4/29/2017	4/29/2017	7	1	7	2	51	2	1							1	2	1	3	3	7	1	2	68
4/29/2017	4/29/2017																				1		69
4/29/2017	4/29/2017	7	7	7	7	27	2	1							2	2	2	1	2	7	1	2	70
4/29/2017	4/29/2017	4	4	7	5	34	2				1				2	1	2	3	1	4	1	1	71
4/29/2017	4/29/2017	2	6	7	6	34	2	1							1	1	2	1	1	2	1	1	72
4/29/2017	4/29/2017	6	7	7	7	25	2		1						2	1	3	2	2	6	1	1	73
4/29/2017	4/29/2017	5	7	7	1	35	2	1							2	1	1	1	1	5	1	1	74
4/29/2017	4/29/2017	7	7	7	7	43	1	1							1	1	3	1	1	7	1	1	75
4/29/2017	4/29/2017	7	7	7	7	24	2	1							1	3	3	1	3	7	1	3	76
4/29/2017	4/29/2017	7	7	4	7	49	2	1		1					2	3	2	1	3	7	1	3	77
4/29/2017	4/29/2017	7	4	7	7	41	2	1							2	3	1	3	2	7	1	3	78
4/29/2017	4/29/2017	6	4	7	7	22	2	1							2	3	1	2	2	6	1	3	79
4/29/2017	4/29/2017	6	6	4	6	26	2	1							2	1	2	1	3	6	1	1	80
4/29/2017	4/29/2017	7	7	7	3	43	2				1				2	3	1	3	1	7	1	3	81
4/29/2017	4/29/2017	6	6	6	6	27	2	1							1	3	2	3	3	6	1	3	82
4/29/2017	4/29/2017	6	7	4	7	26	2	1							2	2	2	1	3	6	1	2	83
4/29/2017	4/29/2017	7	7	7	4	29	2				1				1	3	3	3	1	7	1	3	84
4/29/2017	4/29/2017	4	7	4	7	39	2	1							1	1	2	1	2	4	1	1	85
4/29/2017	4/29/2017	4	7	7	7	38	2	1							1	1	1	2	2	4	1	1	86
4/29/2017	4/29/2017	7	7	7	7	43	2	1							2	2	2	1	2	7	1	2	87
4/29/2017	4/29/2017	7	7	7	7	67	2	1							1	2	2	2	3	7	1	2	88
4/29/2017	4/29/2017	5	7	7	7	29	2	1							2	1	2	1	2	5	1	1	89
4/29/2017	4/29/2017	2	7	7	7	65	2	1							1	1	2	2	1	2	1	1	90
4/29/2017	4/29/2017	7	7	7	6	25	2	1							1	2	2	3	1	7	1	2	91
4/29/2017	4/29/2017	1	6	7	7	30	2	1							2	1	1	2	3	1	1	1	92
4/29/2017	4/29/2017	4	7	7	4	34	2	1							1	3	1	3	1	4	1	3	93
4/29/2017	4/29/2017	5	4	7	7	31	2	1							2	3	2	2	2	5	1	3	94
4/29/2017	4/29/2017	7	6	6	7	25	2	1							2	3	2	3	2	7	1	3	95
4/29/2017	4/29/2017	7	6	7	7	39	2	1							1	2	1	1	2	7	1	2	96
4/29/2017	4/29/2017	7	6	5	7	50	2	1							2	2	1	1	2	7	1	2	97
4/29/2017	4/29/2017	7	4	7	4	32	2	1							2	3	2	3	2	7	1	3	98
4/29/2017	4/29/2017	2	2	6	6	35	1	1							2	1	1	3	2	2	1	1	99
4/29/2017	4/29/2017	3	7	7	7	27	2				1				1	1	3	2	2	3	1	1	100
4/29/2017	4/29/2017	7	7	7	7	32	2	1							1	2	2	1	2	7	1	2	101
4/29/2017	4/29/2017	4	7	7	7	19	2	1							1	1	3	2	3	4	1	1	102
4/29/2017	4/29/2017	6	5	6	6	19	2				1				1	2	1	2	2	6	1	2	103
4/29/2017	4/29/2017	7	7	7	7	41	2	1							1	3	2	3	3	7	1	3	104
4/29/2017	4/29/2017	7	7	7	7	31	2	1							1	2	3	3	1	7	1	2	105
4/29/2017	4/29/2017	7	7	7	7	27	2	1							1	3	1	2	2	7	1	3	106
4/29/2017	4/29/2017	6	7	4	7	47	2	1							1	3	2	1	2	6	1	3	107
4/29/2017	4/29/2017	5	6	6	5	26	2	1							2	2	2	3	3	5	1	2	108
4/29/2017	4/29/2017	7	7	7	7	25	1	1							1	2	3	3	1	7	1	2	109
4/29/2017	4/29/2017	7	7	7	1	22	2				1				1	1	1	2	1	7	1	1	110
4/29/2017	4/29/2017	5	7	6	7	24	2	1							2	2	1	2	3	5	1	2	111
4/29/2017	4/29/2017	6	6	5	6	24	2	1							1	3	3	3	1	6	1	3	112
4/29/2017	4/29/2017	4	7	5	5	30	2	1							1	1	3	1	3	4	1	1	113
4/29/2017	4/29/2017	6	5	7	5	28	2	1							2	2	3	2	2	6	1	2	114
4/29/2017	4/29/2017	6	6	3	7	25	2	1							1	2	1	1	2	6	1	2	115
4/29/2017	4/29/2017	7	7	4	6	49	1	1							1	2	2	1	2	7	1	2	116
4/29/2017	4/29/2017	5	7	5	7	40	2	1							2	1	3	1	3	5	1	1	117
4/29/2017	4/29/2017	6	4	7	7	28	2	1					1	European	2	1	1	1	3	6	1	1	118
4/29/2017	4/29/2017	7	6	7	5	25	2	1							2	3	1	3	2	7	1	3	119
4/29/2017	4/29/2017	7	7	7	4	54	2	1							2	3	2	3	1	7	1	3	120
4/29/2017	4/29/2017	7	7	7	7	26	2	1							2	1	1	1	2	7	1	1	121
4/29/2017	4/29/2017	5	6	3	4	38	2	1							1	3	2	1	2	5	1	3	122
4/29/2017	4/29/2017	6	4	3	6	28	2			1					1	2	1	1	2	6	1	2	123
4/29/2017	4/29/2017	7	7	4	4	29	2	1							1	3	2	1	1	7	1	3	124
4/29/2017	4/29/2017	4	5	7	6	21	2	1							2	1	1	3	3	4	1	1	125
4/29/2017	4/29/2017	6	7	7	3	59	2	1							2	1	2	2	1	6	1	1	126
4/29/2017	4/29/2017	1	7	7	7	27	2	1							1	3	3	2	2	1	1	3	127
4/29/2017	4/29/2017	2	7	5	3	36	2	1							1	1	1	1	1	2	1	1	128
4/29/2017	4/29/2017	7	7	7	6	35	2	1							2	3	2	2	2	7	1	3	129
4/29/2017	4/29/2017	6	6	7	5	41	1						1	Latino	1	1	1	3	1	6	1	1	130
4/29/2017	4/29/2017	1	7	1	7	24	2				1				1	1	3	1	2	1	1	1	131
4/29/2017	4/29/2017	4	7	7	4	47	2	1							1	2	3	3	1	4	1	2	132
4/29/2017	4/29/2017	4	7	7	7	38	2	1							1	1	3	3	1	4	1	1	133
4/29/2017	4/29/2017	5	7	7	7	35	2		1						1	1	1	1	2	5	1	1	134
4/29/2017	4/29/2017	7	7	7	7	38	2				1				2	2	2	2	2	7	1	2	135
4/29/2017	4/29/2017	3	5	5	3	28	2	1							1	1	1	1	2	3	1	1	136
4/29/2017	4/29/2017	3	6	7	7	25	2				1				1	1	1	2	3	3	1	1	137
4/29/2017	4/29/2017	7	7	7	4	32	2	1							1	2	2	2	1	7	1	2	138
4/29/2017	4/29/2017	5	7	7	1	51	2	1							2	2	2	2	1	5	1	2	139
4/29/2017	4/29/2017	6	5	5	7	34	2	1							1	2	1	1	3	6	1	2	140
4/29/2017	4/29/2017	1	7	7	6	28	1	1							1	1	2	3	1	1	1	1	141
4/29/2017	4/29/2017	4	7	5	5	53	2	1							2	3	3	3	2	4	1	3	142
4/29/2017	4/29/2017	5	2	7	7	40	2	1							1	1	1	3	3	5	1	1	143
4/29/2017	4/29/2017	5	7	4	6	28	2				1				1	3	3	1	2	5	1	3	144
4/29/2017	4/29/2017	7	1	7	7	21	2	1			1				2	3	2	1	3	7	1	3	145
4/29/2017	4/29/2017	4	7	7	7	33	2	1			1	1			1	1	3	2	3	4	1	1	146
4/29/2017	4/29/2017	7	7	7	7	32	2				1				1	3	3	3	2	7	1	3	147
4/29/2017	4/29/2017	4	7	6	6	51	1	1							2	1	2	1	1	4	1	1	148
4/29/2017	4/29/2017	7	7	5	6	37	2	1							2	3	3	1	2	7	1	3	149
4/29/2017	4/29/2017	2	7	3	7	50	2	1							1	1	3	2	3	2	1	1	150
4/29/2017	4/29/2017	7	7	7	6	37	1	1							1	3	1	3	2	7	1	3	151
4/29/2017	4/29/2017	7	7	4	4	33	2	1							2	3	2	1	1	7	1	3	152
4/29/2017	4/29/2017	7	7	6	7	54	2	1							2	1	3	1	3	7	1	1	153
4/29/2017	4/29/2017	6	6	6	7	53	2	1							1	2	3	3	3	6	1	2	154
4/29/2017	4/29/2017	5	6	5	6	28	2	1							1	3	2	1	3	5	1	3	155
4/29/2017	4/29/2017	7	7	5	7	26	2				1				1	2	2	1	3	7	1	2	156
4/29/2017	4/29/2017	7	7	7	7	26	1	1							2	1	3	2	2	7	1	1	157
4/29/2017	4/29/2017	7	7	7	7	29	2	1							2	3	1	2	1	7	1	3	158
4/29/2017	4/29/2017	7	7	7	6	28	2	1							1	3	2	2	2	7	1	3	159
4/29/2017	4/29/2017	5	7	7	7	34	2	1							1	1	3	1	1	5	1	1	160
4/29/2017	4/29/2017	6	7	7	7	21	2	1							2	3	3	3	1	6	1	3	161
4/29/2017	4/29/2017	4	7	6	6	24	2	1							1	3	3	1	3	4	1	3	162
4/29/2017	4/29/2017	7	7	4	6	30	2	1							2	3	2	1	2	7	1	3	163
4/29/2017	4/29/2017	4	7	7	7	47	2				1				2	3	1	3	2	4	1	3	164
4/29/2017	4/29/2017	4	6	3	7	27	2				1				1	3	3	1	3	4	1	3	165
4/29/2017	4/29/2017	4	7	7	7	31	2	1							1	1	2	3	3	4	1	1	166
4/29/2017	4/29/2017	3	7	7	6	34	2				1				1	1	1	3	2	3	1	1	167
4/29/2017	4/29/2017	4	7	7	6	35	2	1							1	1	3	3	2	4	1	1	168
4/29/2017	4/29/2017	2	6	7	7	38	2	1							2	1	2	2	2	2	1	1	169
4/29/2017	4/29/2017	4	7	4	7	33	2	1							2	3	1	1	2	4	1	3	170
4/29/2017	4/29/2017	7	7	7	7	36		1							2	2	3	3	3	7	1	2	171
4/29/2017	4/29/2017	6	7	7	6	24	2	1							1	1	1	1	1	6	1	1	172
4/29/2017	4/29/2017	6	7	7	7	28	2	1							1	3	1	3	1	6	1	3	173
4/29/2017	4/29/2017	2	3	6	5	32	2	1							1	3	3	3	2	2	1	3	174
4/29/2017	4/29/2017	7	5	7	5	32	2	1							2	2	2	3	2	7	1	2	175
4/29/2017	4/29/2017	6	7	7	2	40	2				1				1	2	2	1	1	6	1	2	176
4/29/2017	4/29/2017	7	7	6	6	36	2	1							1	3	3	1	1	7	1	3	177
4/29/2017	4/29/2017	7	7	7	4	51	2	1							2	3	3	2	1	7	1	3	178
4/29/2017	4/29/2017	4	7	7	7	51	2	1							1	1	2	3	3	4	1	1	179
4/29/2017	4/29/2017	5	7	6	5	25	2	1							2	3	3	2	1	5	1	3	180
4/29/2017	4/29/2017	5	5	6	3	25	2	1							1	2	1	1	3	5	1	2	181
4/29/2017	4/29/2017	7	7	4	7	33	2	1							2	2	3	1	2	7	1	2	182
4/29/2017	4/29/2017	7	7	7	7	50	2	1	1						2	3	2	2	3	7	1	3	183
4/29/2017	4/29/2017	3	6	4	2	26	2	1							1	3	1	3	1	3	1	3	184
4/29/2017	4/29/2017	7	7	2	6	31	2				1				1	2	3	1	3	7	1	2	185
4/29/2017	4/29/2017	7	7	6	5	24	2	1							2	3	2	1	1	7	1	3	186
4/29/2017	4/29/2017	6	7	7	6	26	1	1							1	3	1	3	3	6	1	3	187
4/29/2017	4/29/2017	3	4	6	5	36	2	1							1	1	2	3	2	3	1	1	188
4/29/2017	4/29/2017	5	5	4	3											3	2	1	1	5	1	3	189
4/29/2017	4/29/2017	7	7	5	4	39	2	1							1	2	1	1	1	7	1	2	190
4/29/2017	4/29/2017	2	3	7	7	22	1	1							2	1	1	2	3	2	1	1	191
4/29/2017	4/29/2017	7	7	7	7	28	2				1				1	2	1	3	2	7	1	2	192
4/29/2017	4/29/2017	7	7	7	7	32	2	1							1	3	3	2	2	7	1	3	193
4/29/2017	4/29/2017	7	7	6	7	27	2						1	Middle Eastern	2	2	2	1	1	7	1	2	194
4/29/2017	4/29/2017	7	7	7	7	26	2	1							1	2	2	3	2	7	1	2	195
4/29/2017	4/29/2017	7	7	7	7	44	2	1							2	3	2	2	2	7	1	3	196
4/29/2017	4/29/2017																				1		197
4/29/2017	4/29/2017	6	6	6	7	28	2	1							2	2	2	2	2	6	1	2	198
4/29/2017	4/29/2017	7	4	7	6	25	2	1							1	3	1	2	2	7	1	3	199
4/29/2017	4/29/2017	7	7	7	7	36	2				1				1	2	2	3	1	7	1	2	200
4/29/2017	4/29/2017	7	4	4	4	28	1						1	mix	1	2	2	3	1	7	1	2	201
4/29/2017	4/29/2017	1	7	3	7	27	2	1							1	1	3	1	2	1	1	1	202
4/29/2017	4/29/2017	7	7	7	6	43	1	1							1	3	2	2	2	7	1	3	203
4/29/2017	4/29/2017	7	3	7	7	28	2	1							1	2	1	1	2	7	1	2	204
4/29/2017	4/29/2017	7	7	4	4	27	2	1							1	2	3	3	1	7	1	2	205
4/29/2017	4/29/2017	7	7	7	7	40	2	1							2	2	2	2	2	7	1	2	206
4/29/2017	4/29/2017	4	7	7	7	35	2				1				2	1	2	2	3	4	1	1	207
4/29/2017	4/29/2017	5	5	5	5	24	2	1							1		1	2	2	5	1		208
4/29/2017	4/29/2017																				1		209
4/29/2017	4/29/2017	7	7	5	7	30	2	1							1	2	1	1	2	7	1	2	210
4/29/2017	4/29/2017	6	6	6	5	24	2	1							1	3	2	3	1	6	1	3	211
4/29/2017	4/29/2017	7	7	6	3	26	2				1				1	2	1	1	1	7	1	2	212
4/29/2017	4/29/2017	7	7	4	7	26	2	1							1	1	3	1	3	7	1	1	213
4/29/2017	4/29/2017	4	7	5	6	37	2				1				1	1	1	3	3	4	1	1	214
4/29/2017	4/29/2017	7	7	7	7	51	2	1							1	1	3	2	3	7	1	1	215
4/29/2017	4/29/2017	5	7	7	5	22	2				1				1	1	2	3	1	5	1	1	216
4/29/2017	4/29/2017	6	7	7	6	32	2	1							1	2	2	2	2	6	1	2	217
4/29/2017	4/29/2017	6	6	5	6	23	2	1							1	3	3	3	2	6	1	3	218
4/29/2017	4/29/2017	7	7	7	7	28	2	1							2	2	2	2	3	7	1	2	219
4/29/2017	4/29/2017	5	7	7	6	24	2	1							1	1	2	3	1	5	1	1	220
4/29/2017	4/29/2017	7	7	7	7	46	2	1							2	3	3	3	3	7	1	3	221
4/29/2017	4/29/2017	5	6	4	6	24	2	1							1	2	3	1	1	5	1	2	222
4/29/2017	4/29/2017	4	7	7	7	57	2		1						1	1	3	3	2	4	1	1	223
4/29/2017	4/29/2017	4	7	6	1	36	2	1							1	3	3	1	2	4	1	3	224
4/29/2017	4/29/2017	7	7	7	7	36	2	1							1	3	3	2	2	7	1	3	225
4/29/2017	4/29/2017	7	7	7	7	35	2	1							1	2	1	3	3	7	1	2	226
4/29/2017	4/29/2017	7	6	7	7	23	2	1							2	2	1	1	1	7	1	2	227
4/29/2017	4/29/2017	4	5	6	7	54	2	1							2	1	1	1	3	4	1	1	228
4/29/2017	4/29/2017	4	6	7	6	38	2	1							2	3	1	1	2	4	1	3	229
4/29/2017	4/29/2017	7	4	4	5	26	2	1	1						2	2	2	1	1	7	1	2	230
4/29/2017	4/29/2017	7	6	6	7	21	2	1			1				2	2	2	1	2	7	1	2	231
4/29/2017	4/29/2017	4	6	7	3	25	2	1								2	1	2	1	4	1	2	232
4/29/2017	4/29/2017	7	7	4	7	62	2	1							2	2	3	1	3	7	1	2	233
4/29/2017	4/29/2017	7	7	7	5	48	2	1							2	3	3	2	1	7	1	3	234
4/29/2017	4/29/2017	6	6	6	6	61	2	1							1	2	2	2	3	6	1	2	235
4/29/2017	4/29/2017	6	7	7	4	21	2	1							1	2	3	2	1	6	1	2	236
4/29/2017	4/29/2017	5	7	7	7	41	2	1							2	1	1	2	2	5	1	1	237
4/29/2017	4/29/2017	7	7	7	7	58	2	1							2	1	3	1	1	7	1	1	238
4/29/2017	4/29/2017	7	7	7	7	20	2	1							2	2	2	1	2	7	1	2	239
4/29/2017	4/29/2017	7	7	7	7	33	2	1							1	3	2	2	2	7	1	3	240
4/29/2017	4/29/2017	7	7	7	7	28	2	1							2	1	1	2	2	7	1	1	241
4/29/2017	4/29/2017	7	7	7	2	45	2	1							2	3	3	2	1	7	1	3	242
4/29/2017	4/29/2017	4	7	7	7	50	2	1							1	1	3	3	3	4	1	1	243
4/29/2017	4/29/2017	7	7	6	7	26	2	1							2	1	3	1	3	7	1	1	244
4/29/2017	4/29/2017	1	7	7	7	44	2	1							1	1	3	3	1	1	1	1	245
4/29/2017	4/29/2017	6	7	6	4	31	2	1							2	1	1	3	1	6	1	1	246
4/29/2017	4/29/2017																				1		247
4/29/2017	4/29/2017	5	7	6	6	30	2	1							1	2	3	3	2	5	1	2	248
4/29/2017	4/29/2017	6	5	6	6	25	2	1							2	2	2	2	3	6	1	2	249
4/29/2017	4/29/2017																				1		250
4/29/2017	4/29/2017	7	7	4	4	35	2	1							1	3	2	1	1	7	1	3	251
4/29/2017	4/29/2017	7	7	7	7	35	2	1	1	1					1	1	3	2	2	7	1	1	252
4/29/2017	4/29/2017	6	7	6	4	35	2	1							2	1	2	1	1	6	1	1	253
4/29/2017	4/29/2017	7	7	7	7	24	2	1							1	2	3	3	2	7	1	2	254
4/29/2017	4/29/2017	6	6	6	6	44	2	1							2	3	1	1	1	6	1	3	255
4/29/2017	4/29/2017																				1		256
4/29/2017	4/29/2017	7	6	7	6	32	2	1							1	2	1	2	3	7	1	2	257
4/29/2017	4/29/2017	7	4	7	7	28	2	1							2	2	1	2	3	7	1	2	258
4/29/2017	4/29/2017	7	7	4	4	29	2	1							1	2	2	1	1	7	1	2	259
4/29/2017	4/29/2017	6	5	7	7	33	2	1							1	2	1	3	3	6	1	2	260
4/29/2017	4/29/2017	6	7	7	2	30	2	1							1	2	2	1	1	6	1	2	261
4/29/2017	4/29/2017	6	7	7	2	37	2		1						1	1	2	3	1	6	1	1	262
4/29/2017	4/29/2017	3	5	7	3	24	2	1							1	1	1	3	1	3	1	1	263
4/29/2017	4/29/2017	7	7	5	7	37	1	1							1	2	3	1	2	7	1	2	264
4/29/2017	4/29/2017																				1		265
4/29/2017	4/29/2017	6	7	6	3	28	2	1							1	2	2	3	1	6	1	2	266
4/29/2017	4/29/2017																				1		267
4/29/2017	4/29/2017	7	4	7	4	56	1	1							2	3	1	3	1	7	1	3	268
4/29/2017	4/29/2017	5	6	4	3	41	2	1							1	3	1	1	1	5	1	3	269
4/29/2017	4/29/2017	7	7	7	7	26	2	1							1	1	2	2	2	7	1	1	270
4/29/2017	4/29/2017	7	5	4	5	39	2	1							1	2	1	1	3	7	1	2	271
4/29/2017	4/29/2017	2	7	7	7	43	2		1						2	1	1	2	3	2	1	1	272
4/29/2017	4/29/2017	5	4	2	3	31	2	1							1	3	3	1	3	5	1	3	273
4/29/2017	4/29/2017	7	7	6	3	40	2	1							2	3	1	1	1	7	1	3	274
4/29/2017	4/29/2017	4	7	6	5	25	2	1							2	1	3	1	1	4	1	1	275
4/29/2017	4/29/2017	5	7	6	6	48	2	1							2	3	2	1	2	5	1	3	276
4/29/2017	4/29/2017	6	5	4	7	30	2	1							1	2	1	1	3	6	1	2	277
4/29/2017	4/29/2017	2	7	7	7	28	1	1							1	1	3	2	1	2	1	1	278
4/29/2017	4/29/2017	5	6	3	4	51	2	1							2	3	2	1	3	5	1	3	279
4/29/2017	4/29/2017	5	6	6	4	30	2	1							1	3	1	2	2	5	1	3	280
4/29/2017	4/29/2017	5	7	6	4	56	2	1							2	1	2	2	1	5	1	1	281
4/29/2017	4/29/2017	7	7	5	7	20	2	1							2	2	2	1	3	7	1	2	282
4/29/2017	4/29/2017	7	7	7	7	43	2	1							2	3	3	3	3	7	1	3	283
4/29/2017	4/29/2017	6	4	7	5	31	2	1							1	2	2	2	2	6	1	2	284
4/29/2017	4/29/2017	4	6	6	2	40	2	1							1	3	2	3	2	4	1	3	285
4/29/2017	4/29/2017	6	7	7	7	23	2				1				1	1	1	2	3	6	1	1	286
4/29/2017	4/29/2017	7	5	3	7	26	2	1							2	1	3	2	2	7	1	1	287
4/29/2017	4/29/2017	7	7	7	2	42	2	1							2	2	1	2	1	7	1	2	288
4/29/2017	4/29/2017	7	7	7	6	25	2	1							1	1	2	2	1	7	1	1	289
4/29/2017	4/29/2017	6	7	7	7	28	2	1							1	2	3	1	2	6	1	2	290
4/29/2017	4/29/2017	6	7	7	7	32	2				1				1	2	3	2	2	6	1	2	291
4/29/2017	4/29/2017	4	6	3	6	50	2		1						2	3	1	1	3	4	1	3	292
4/29/2017	4/29/2017	7	7	7	5	49	2	1							2	2	1	3	2	7	1	2	293
4/29/2017	4/29/2017	3	3	1	3	25	1	1							1	1	1	2	1	3	1	1	294
4/29/2017	4/29/2017																				1		295
4/29/2017	4/29/2017	7	6	5	2	69	2	1							1	3	1	1	1	7	1	3	296
4/29/2017	4/29/2017	6	7	7	7	37	2		1						1	2	3	2	3	6	1	2	297
4/29/2017	4/29/2017	6	6	7	5	33	2	1							2	3	2	2	1	6	1	3	298
4/29/2017	4/29/2017	1	6	4	7	27	2		1						2	1	1	2	3	1	1	1	299
4/29/2017	4/29/2017	6	6	6	6	25	1	1					1	Hispanic	1	2	1	2	1	6	1	2	300
4/29/2017	4/29/2017	6	6	6	5	23	2	1							1	1	1	1	3	6	1	1	301
4/29/2017	4/29/2017	2	7	7	7	23	2	1			1				2	1	3	2	2	2	1	1	302
4/29/2017	4/29/2017	6	7	6	6	40	2	1							1	3	3	1	2	6	1	3	303
4/29/2017	4/29/2017	4	7	7	6	59	2	1							2	1	3	3	2	4	1	1	304
4/29/2017	4/29/2017	7	7	7	7	32	1	1							2	3	2	2	3	7	1	3	305
4/29/2017	4/29/2017	7	7	7	3	35	2	1							2	2	3	3	2	7	1	2	306
4/29/2017	4/29/2017	6	7	7	1	27	2	1							2	2	1	1	2	6	1	2	307
4/29/2017	4/29/2017	7	7	5	7	43	2	1							2	3	3	1	2	7	1	3	308
4/29/2017	4/29/2017	3	7	5	6	31	1			1					1	1	3	1	1	7	2	3	1
4/29/2017	4/29/2017	4	7	7	7	33	2		1						1	1	2	3	3	7	2	2	2
4/29/2017	4/29/2017	6	7	7	6	32	2	1							1	3	2	2	1	7	2	2	3
4/29/2017	4/29/2017	6	6	6	4	31	2	1							1	1	1	3	3	6	2	1	4
4/29/2017	4/29/2017	7	7	4	6	29	2	1							1	2	2	1	1	7	2	2	5
4/29/2017	4/29/2017	7	7	7	7	54	2	1							2	3	2	3	3	7	2	2	6
4/29/2017	4/29/2017	6	7	7	4	27	2				1				1	1	2	2	1	7	2	2	7
4/29/2017	4/29/2017	5	7	7	7	40	2	1							2	1	3	2	3	7	2	3	8
4/29/2017	4/29/2017	6	7	5	6	56	2	1							1	3	1	1	2	7	2	1	9
4/29/2017	4/29/2017	4	7	3	7	25	2	1							2	3	2	3	1	7	2	2	10
4/29/2017	4/29/2017	7	7	7	4	36	2	1							2	3	2	3	2	7	2	2	11
4/29/2017	4/29/2017	7	7	7	7	22	2	1							2	3	2	1	1	7	2	2	12
4/29/2017	4/29/2017	6	7	7	6	50	2	1							2	3	2	3	2	7	2	2	13
4/29/2017	4/29/2017	2	7	6	2	38	1						1		1	1	2	1	1	7	2	2	14
4/29/2017	4/29/2017	7	7	6	1	28	2	1							1	3	3	1	2	7	2	3	15
4/29/2017	4/29/2017	7	7	7	6	55	2	1							2	3	3	2	1	7	2	3	16
4/29/2017	4/29/2017	7	7	7	1	61	2	1							2	2	2	2	1	7	2	2	17
4/29/2017	4/29/2017	7	7	7	7	21	2	1							1	2	2	1	2	7	2	2	18
4/29/2017	4/29/2017	7	7	4	7	34	2	1							2	2	2	1	3	7	2	2	19
4/29/2017	4/29/2017	7	7	7	3	40	2	1							2	2	3	3	2	7	2	3	20
4/29/2017	4/29/2017	7	7	7	6	58	2				1				2	1	3	3	1	7	2	3	21
4/29/2017	4/29/2017	3	6	7	5	61	2	1							2	1	1	2	2	6	2	1	22
4/29/2017	4/29/2017	1	7	7	2	30	1	1							2	1	1	1	1	7	2	1	23
4/29/2017	4/29/2017	7	7	6	7	31	2						1	middle eastern/arab	2	3	1	1	3	7	2	1	24
4/29/2017	4/29/2017	7	7	7	5	48	1	1							1	3	3	3	2	7	2	3	25
4/29/2017	4/29/2017	4	7	7	7	68	2	1							2	1	1	3	3	7	2	1	26
4/29/2017	4/29/2017	7	7	7	7	27	1						1	Latino	1	2	1	3	2	7	2	1	27
4/29/2017	4/29/2017	7	7	7	7	39	2	1							1	3	2	1	2	7	2	2	28
4/29/2017	4/29/2017	5	6	4	4	36	2	1							2	2	3	1	1	6	2	3	29
4/29/2017	4/29/2017	4	7	6	7	58	2	1							1	1	3	1	2	7	2	3	30
4/29/2017	4/29/2017	7	7	7	7	51	2	1							1	3	2	3	2	7	2	2	31
4/29/2017	4/29/2017	7	7	7	7	20	1				1				1	2	3	3	3	7	2	3	32
4/29/2017	4/29/2017	2	4	1	1	44	1	1							2	2	2	2	1	4	2	2	33
4/29/2017	4/29/2017	6	6	6	6	35	2	1							1	3	2	3	2	6	2	2	34
4/29/2017	4/29/2017	7	7	7	7	28	2	1							2	2	3	3	2	7	2	3	35
4/29/2017	4/29/2017	7	3	7	3	41	2	1							2	3	1	2	1	3	2	1	36
4/29/2017	4/29/2017	4	4	4	4	39	2	1							1	2	1	1	3	4	2	1	37
4/29/2017	4/29/2017	6	7	7	7	35	2				1				1	3	3	2	2	7	2	3	38
4/29/2017	4/29/2017	7	7	7	5	48	2	1							2	2	2	1	1	7	2	2	39
4/29/2017	4/29/2017	3	7	7	2	30	2	1							2	1	2	3	1	7	2	2	40
4/29/2017	4/29/2017	7	7	7	6	38	2	1							1	2	2	2	2	7	2	2	41
4/29/2017	4/29/2017	7	7	7	7	35	2	1							1	1	3	2	2	7	2	3	42
4/29/2017	4/29/2017	4	7	4	7	40	2	1							2	1	2	2	3	7	2	2	43
4/29/2017	4/29/2017	7	7	7	7	55	2	1							2	3	2	2	1	7	2	2	44
4/29/2017	4/29/2017	7	3	7	2	59	2	1							2	3	1	3	1	3	2	1	45
4/29/2017	4/29/2017	7	6	6	6	27	2				1				1	2	1	1	3	6	2	1	46
4/29/2017	4/29/2017	7	7	7	2	32	2	1							2	2	3	3	1	7	2	3	47
4/29/2017	4/29/2017	7	7	7	7	28	2				1				2	1	1	3	2	7	2	1	48
4/29/2017	4/29/2017	4	6	7	4	24	2	1							1	3	3	2	2	6	2	3	49
4/29/2017	4/29/2017	1	7	7	7	40	2		1						1	1		1	1	7	2		50
4/29/2017	4/29/2017	1	7	6	4	31	2	1							1	3	1	1	1	7	2	1	51
4/29/2017	4/29/2017	7	2	5	7	33	1	1							1	3	2	1	3	2	2	2	52
4/29/2017	4/29/2017	7	7	4	3	33	2	1							1	3	1	1	2	7	2	1	53
4/29/2017	4/29/2017	6	3	7	2	31	2		1						1	2	1	1	1	3	2	1	54
4/29/2017	4/29/2017	4	7	4	7	28	2	1							1	1	2	1	3	7	2	2	55
4/29/2017	4/29/2017	7	7	7	7	36	2	1							1	2	2	2	3	7	2	2	56
4/29/2017	4/29/2017	7	7	7	1	24	2	1			1				1	2	1	3		7	2	1	57
4/29/2017	4/29/2017	7	5	7	7	19	2	1							1	3	1	2	3	5	2	1	58
4/29/2017	4/29/2017	7	7	7	7	41	2		1						2	2	1	2	2	7	2	1	59
4/29/2017	4/29/2017																				2		60
4/29/2017	4/29/2017	2	7	3	7	22	2	1							2	1	3	1	3	7	2	3	61
4/29/2017	4/29/2017	1	7	7	1	27	2	1							1	1	2	2	1	7	2	2	62
4/29/2017	4/29/2017	7	7	7	7	32	2	1							1	3	3	2	3	7	2	3	63
4/29/2017	4/29/2017	6	7	7	7	31	2	1			1				1	2	2	2	2	7	2	2	64
4/29/2017	4/29/2017	3	7	7	7	32	2	1							1	3	2	3	3	7	2	2	65
4/29/2017	4/29/2017	6	7	7	7	26	2	1							2	1	3	2	2	7	2	3	66
4/29/2017	4/29/2017	4	7	4	7	38	2	1							1	1	2	1	3	7	2	2	67
4/29/2017	4/29/2017	7	1	7	2	51	2	1							1	2	1	3	3	1	2	1	68
4/29/2017	4/29/2017																				2		69
4/29/2017	4/29/2017	7	7	7	7	27	2	1							2	2	2	1	2	7	2	2	70
4/29/2017	4/29/2017	4	4	7	5	34	2				1				2	1	2	3	1	4	2	2	71
4/29/2017	4/29/2017	2	6	7	6	34	2	1							1	1	2	1	1	6	2	2	72
4/29/2017	4/29/2017	6	7	7	7	25	2		1						2	1	3	2	2	7	2	3	73
4/29/2017	4/29/2017	5	7	7	1	35	2	1							2	1	1	1	1	7	2	1	74
4/29/2017	4/29/2017	7	7	7	7	43	1	1							1	1	3	1	1	7	2	3	75
4/29/2017	4/29/2017	7	7	7	7	24	2	1							1	3	3	1	3	7	2	3	76
4/29/2017	4/29/2017	7	7	4	7	49	2	1		1					2	3	2	1	3	7	2	2	77
4/29/2017	4/29/2017	7	4	7	7	41	2	1							2	3	1	3	2	4	2	1	78
4/29/2017	4/29/2017	6	4	7	7	22	2	1							2	3	1	2	2	4	2	1	79
4/29/2017	4/29/2017	6	6	4	6	26	2	1							2	1	2	1	3	6	2	2	80
4/29/2017	4/29/2017	7	7	7	3	43	2				1				2	3	1	3	1	7	2	1	81
4/29/2017	4/29/2017	6	6	6	6	27	2	1							1	3	2	3	3	6	2	2	82
4/29/2017	4/29/2017	6	7	4	7	26	2	1							2	2	2	1	3	7	2	2	83
4/29/2017	4/29/2017	7	7	7	4	29	2				1				1	3	3	3	1	7	2	3	84
4/29/2017	4/29/2017	4	7	4	7	39	2	1							1	1	2	1	2	7	2	2	85
4/29/2017	4/29/2017	4	7	7	7	38	2	1							1	1	1	2	2	7	2	1	86
4/29/2017	4/29/2017	7	7	7	7	43	2	1							2	2	2	1	2	7	2	2	87
4/29/2017	4/29/2017	7	7	7	7	67	2	1							1	2	2	2	3	7	2	2	88
4/29/2017	4/29/2017	5	7	7	7	29	2	1							2	1	2	1	2	7	2	2	89
4/29/2017	4/29/2017	2	7	7	7	65	2	1							1	1	2	2	1	7	2	2	90
4/29/2017	4/29/2017	7	7	7	6	25	2	1							1	2	2	3	1	7	2	2	91
4/29/2017	4/29/2017	1	6	7	7	30	2	1							2	1	1	2	3	6	2	1	92
4/29/2017	4/29/2017	4	7	7	4	34	2	1							1	3	1	3	1	7	2	1	93
4/29/2017	4/29/2017	5	4	7	7	31	2	1							2	3	2	2	2	4	2	2	94
4/29/2017	4/29/2017	7	6	6	7	25	2	1							2	3	2	3	2	6	2	2	95
4/29/2017	4/29/2017	7	6	7	7	39	2	1							1	2	1	1	2	6	2	1	96
4/29/2017	4/29/2017	7	6	5	7	50	2	1							2	2	1	1	2	6	2	1	97
4/29/2017	4/29/2017	7	4	7	4	32	2	1							2	3	2	3	2	4	2	2	98
4/29/2017	4/29/2017	2	2	6	6	35	1	1							2	1	1	3	2	2	2	1	99
4/29/2017	4/29/2017	3	7	7	7	27	2				1				1	1	3	2	2	7	2	3	100
4/29/2017	4/29/2017	7	7	7	7	32	2	1							1	2	2	1	2	7	2	2	101
4/29/2017	4/29/2017	4	7	7	7	19	2	1							1	1	3	2	3	7	2	3	102
4/29/2017	4/29/2017	6	5	6	6	19	2				1				1	2	1	2	2	5	2	1	103
4/29/2017	4/29/2017	7	7	7	7	41	2	1							1	3	2	3	3	7	2	2	104
4/29/2017	4/29/2017	7	7	7	7	31	2	1							1	2	3	3	1	7	2	3	105
4/29/2017	4/29/2017	7	7	7	7	27	2	1							1	3	1	2	2	7	2	1	106
4/29/2017	4/29/2017	6	7	4	7	47	2	1							1	3	2	1	2	7	2	2	107
4/29/2017	4/29/2017	5	6	6	5	26	2	1							2	2	2	3	3	6	2	2	108
4/29/2017	4/29/2017	7	7	7	7	25	1	1							1	2	3	3	1	7	2	3	109
4/29/2017	4/29/2017	7	7	7	1	22	2				1				1	1	1	2	1	7	2	1	110
4/29/2017	4/29/2017	5	7	6	7	24	2	1							2	2	1	2	3	7	2	1	111
4/29/2017	4/29/2017	6	6	5	6	24	2	1							1	3	3	3	1	6	2	3	112
4/29/2017	4/29/2017	4	7	5	5	30	2	1							1	1	3	1	3	7	2	3	113
4/29/2017	4/29/2017	6	5	7	5	28	2	1							2	2	3	2	2	5	2	3	114
4/29/2017	4/29/2017	6	6	3	7	25	2	1							1	2	1	1	2	6	2	1	115
4/29/2017	4/29/2017	7	7	4	6	49	1	1							1	2	2	1	2	7	2	2	116
4/29/2017	4/29/2017	5	7	5	7	40	2	1							2	1	3	1	3	7	2	3	117
4/29/2017	4/29/2017	6	4	7	7	28	2	1					1	European	2	1	1	1	3	4	2	1	118
4/29/2017	4/29/2017	7	6	7	5	25	2	1							2	3	1	3	2	6	2	1	119
4/29/2017	4/29/2017	7	7	7	4	54	2	1							2	3	2	3	1	7	2	2	120
4/29/2017	4/29/2017	7	7	7	7	26	2	1							2	1	1	1	2	7	2	1	121
4/29/2017	4/29/2017	5	6	3	4	38	2	1							1	3	2	1	2	6	2	2	122
4/29/2017	4/29/2017	6	4	3	6	28	2			1					1	2	1	1	2	4	2	1	123
4/29/2017	4/29/2017	7	7	4	4	29	2	1							1	3	2	1	1	7	2	2	124
4/29/2017	4/29/2017	4	5	7	6	21	2	1							2	1	1	3	3	5	2	1	125
4/29/2017	4/29/2017	6	7	7	3	59	2	1							2	1	2	2	1	7	2	2	126
4/29/2017	4/29/2017	1	7	7	7	27	2	1							1	3	3	2	2	7	2	3	127
4/29/2017	4/29/2017	2	7	5	3	36	2	1							1	1	1	1	1	7	2	1	128
4/29/2017	4/29/2017	7	7	7	6	35	2	1							2	3	2	2	2	7	2	2	129
4/29/2017	4/29/2017	6	6	7	5	41	1						1	Latino	1	1	1	3	1	6	2	1	130
4/29/2017	4/29/2017	1	7	1	7	24	2				1				1	1	3	1	2	7	2	3	131
4/29/2017	4/29/2017	4	7	7	4	47	2	1							1	2	3	3	1	7	2	3	132
4/29/2017	4/29/2017	4	7	7	7	38	2	1							1	1	3	3	1	7	2	3	133
4/29/2017	4/29/2017	5	7	7	7	35	2		1						1	1	1	1	2	7	2	1	134
4/29/2017	4/29/2017	7	7	7	7	38	2				1				2	2	2	2	2	7	2	2	135
4/29/2017	4/29/2017	3	5	5	3	28	2	1							1	1	1	1	2	5	2	1	136
4/29/2017	4/29/2017	3	6	7	7	25	2				1				1	1	1	2	3	6	2	1	137
4/29/2017	4/29/2017	7	7	7	4	32	2	1							1	2	2	2	1	7	2	2	138
4/29/2017	4/29/2017	5	7	7	1	51	2	1							2	2	2	2	1	7	2	2	139
4/29/2017	4/29/2017	6	5	5	7	34	2	1							1	2	1	1	3	5	2	1	140
4/29/2017	4/29/2017	1	7	7	6	28	1	1							1	1	2	3	1	7	2	2	141
4/29/2017	4/29/2017	4	7	5	5	53	2	1							2	3	3	3	2	7	2	3	142
4/29/2017	4/29/2017	5	2	7	7	40	2	1							1	1	1	3	3	2	2	1	143
4/29/2017	4/29/2017	5	7	4	6	28	2				1				1	3	3	1	2	7	2	3	144
4/29/2017	4/29/2017	7	1	7	7	21	2	1			1				2	3	2	1	3	1	2	2	145
4/29/2017	4/29/2017	4	7	7	7	33	2	1			1	1			1	1	3	2	3	7	2	3	146
4/29/2017	4/29/2017	7	7	7	7	32	2				1				1	3	3	3	2	7	2	3	147
4/29/2017	4/29/2017	4	7	6	6	51	1	1							2	1	2	1	1	7	2	2	148
4/29/2017	4/29/2017	7	7	5	6	37	2	1							2	3	3	1	2	7	2	3	149
4/29/2017	4/29/2017	2	7	3	7	50	2	1							1	1	3	2	3	7	2	3	150
4/29/2017	4/29/2017	7	7	7	6	37	1	1							1	3	1	3	2	7	2	1	151
4/29/2017	4/29/2017	7	7	4	4	33	2	1							2	3	2	1	1	7	2	2	152
4/29/2017	4/29/2017	7	7	6	7	54	2	1							2	1	3	1	3	7	2	3	153
4/29/2017	4/29/2017	6	6	6	7	53	2	1							1	2	3	3	3	6	2	3	154
4/29/2017	4/29/2017	5	6	5	6	28	2	1							1	3	2	1	3	6	2	2	155
4/29/2017	4/29/2017	7	7	5	7	26	2				1				1	2	2	1	3	7	2	2	156
4/29/2017	4/29/2017	7	7	7	7	26	1	1							2	1	3	2	2	7	2	3	157
4/29/2017	4/29/2017	7	7	7	7	29	2	1							2	3	1	2	1	7	2	1	158
4/29/2017	4/29/2017	7	7	7	6	28	2	1							1	3	2	2	2	7	2	2	159
4/29/2017	4/29/2017	5	7	7	7	34	2	1							1	1	3	1	1	7	2	3	160
4/29/2017	4/29/2017	6	7	7	7	21	2	1							2	3	3	3	1	7	2	3	161
4/29/2017	4/29/2017	4	7	6	6	24	2	1							1	3	3	1	3	7	2	3	162
4/29/2017	4/29/2017	7	7	4	6	30	2	1							2	3	2	1	2	7	2	2	163
4/29/2017	4/29/2017	4	7	7	7	47	2				1				2	3	1	3	2	7	2	1	164
4/29/2017	4/29/2017	4	6	3	7	27	2				1				1	3	3	1	3	6	2	3	165
4/29/2017	4/29/2017	4	7	7	7	31	2	1							1	1	2	3	3	7	2	2	166
4/29/2017	4/29/2017	3	7	7	6	34	2				1				1	1	1	3	2	7	2	1	167
4/29/2017	4/29/2017	4	7	7	6	35	2	1							1	1	3	3	2	7	2	3	168
4/29/2017	4/29/2017	2	6	7	7	38	2	1							2	1	2	2	2	6	2	2	169
4/29/2017	4/29/2017	4	7	4	7	33	2	1							2	3	1	1	2	7	2	1	170
4/29/2017	4/29/2017	7	7	7	7	36		1							2	2	3	3	3	7	2	3	171
4/29/2017	4/29/2017	6	7	7	6	24	2	1							1	1	1	1	1	7	2	1	172
4/29/2017	4/29/2017	6	7	7	7	28	2	1							1	3	1	3	1	7	2	1	173
4/29/2017	4/29/2017	2	3	6	5	32	2	1							1	3	3	3	2	3	2	3	174
4/29/2017	4/29/2017	7	5	7	5	32	2	1							2	2	2	3	2	5	2	2	175
4/29/2017	4/29/2017	6	7	7	2	40	2				1				1	2	2	1	1	7	2	2	176
4/29/2017	4/29/2017	7	7	6	6	36	2	1							1	3	3	1	1	7	2	3	177
4/29/2017	4/29/2017	7	7	7	4	51	2	1							2	3	3	2	1	7	2	3	178
4/29/2017	4/29/2017	4	7	7	7	51	2	1							1	1	2	3	3	7	2	2	179
4/29/2017	4/29/2017	5	7	6	5	25	2	1							2	3	3	2	1	7	2	3	180
4/29/2017	4/29/2017	5	5	6	3	25	2	1							1	2	1	1	3	5	2	1	181
4/29/2017	4/29/2017	7	7	4	7	33	2	1							2	2	3	1	2	7	2	3	182
4/29/2017	4/29/2017	7	7	7	7	50	2	1	1						2	3	2	2	3	7	2	2	183
4/29/2017	4/29/2017	3	6	4	2	26	2	1							1	3	1	3	1	6	2	1	184
4/29/2017	4/29/2017	7	7	2	6	31	2				1				1	2	3	1	3	7	2	3	185
4/29/2017	4/29/2017	7	7	6	5	24	2	1							2	3	2	1	1	7	2	2	186
4/29/2017	4/29/2017	6	7	7	6	26	1	1							1	3	1	3	3	7	2	1	187
4/29/2017	4/29/2017	3	4	6	5	36	2	1							1	1	2	3	2	4	2	2	188
4/29/2017	4/29/2017	5	5	4	3											3	2	1	1	5	2	2	189
4/29/2017	4/29/2017	7	7	5	4	39	2	1							1	2	1	1	1	7	2	1	190
4/29/2017	4/29/2017	2	3	7	7	22	1	1							2	1	1	2	3	3	2	1	191
4/29/2017	4/29/2017	7	7	7	7	28	2				1				1	2	1	3	2	7	2	1	192
4/29/2017	4/29/2017	7	7	7	7	32	2	1							1	3	3	2	2	7	2	3	193
4/29/2017	4/29/2017	7	7	6	7	27	2						1	Middle Eastern	2	2	2	1	1	7	2	2	194
4/29/2017	4/29/2017	7	7	7	7	26	2	1							1	2	2	3	2	7	2	2	195
4/29/2017	4/29/2017	7	7	7	7	44	2	1							2	3	2	2	2	7	2	2	196
4/29/2017	4/29/2017																				2		197
4/29/2017	4/29/2017	6	6	6	7	28	2	1							2	2	2	2	2	6	2	2	198
4/29/2017	4/29/2017	7	4	7	6	25	2	1							1	3	1	2	2	4	2	1	199
4/29/2017	4/29/2017	7	7	7	7	36	2				1				1	2	2	3	1	7	2	2	200
4/29/2017	4/29/2017	7	4	4	4	28	1						1	mix	1	2	2	3	1	4	2	2	201
4/29/2017	4/29/2017	1	7	3	7	27	2	1							1	1	3	1	2	7	2	3	202
4/29/2017	4/29/2017	7	7	7	6	43	1	1							1	3	2	2	2	7	2	2	203
4/29/2017	4/29/2017	7	3	7	7	28	2	1							1	2	1	1	2	3	2	1	204
4/29/2017	4/29/2017	7	7	4	4	27	2	1							1	2	3	3	1	7	2	3	205
4/29/2017	4/29/2017	7	7	7	7	40	2	1							2	2	2	2	2	7	2	2	206
4/29/2017	4/29/2017	4	7	7	7	35	2				1				2	1	2	2	3	7	2	2	207
4/29/2017	4/29/2017	5	5	5	5	24	2	1							1		1	2	2	5	2	1	208
4/29/2017	4/29/2017																				2		209
4/29/2017	4/29/2017	7	7	5	7	30	2	1							1	2	1	1	2	7	2	1	210
4/29/2017	4/29/2017	6	6	6	5	24	2	1							1	3	2	3	1	6	2	2	211
4/29/2017	4/29/2017	7	7	6	3	26	2				1				1	2	1	1	1	7	2	1	212
4/29/2017	4/29/2017	7	7	4	7	26	2	1							1	1	3	1	3	7	2	3	213
4/29/2017	4/29/2017	4	7	5	6	37	2				1				1	1	1	3	3	7	2	1	214
4/29/2017	4/29/2017	7	7	7	7	51	2	1							1	1	3	2	3	7	2	3	215
4/29/2017	4/29/2017	5	7	7	5	22	2				1				1	1	2	3	1	7	2	2	216
4/29/2017	4/29/2017	6	7	7	6	32	2	1							1	2	2	2	2	7	2	2	217
4/29/2017	4/29/2017	6	6	5	6	23	2	1							1	3	3	3	2	6	2	3	218
4/29/2017	4/29/2017	7	7	7	7	28	2	1							2	2	2	2	3	7	2	2	219
4/29/2017	4/29/2017	5	7	7	6	24	2	1							1	1	2	3	1	7	2	2	220
4/29/2017	4/29/2017	7	7	7	7	46	2	1							2	3	3	3	3	7	2	3	221
4/29/2017	4/29/2017	5	6	4	6	24	2	1							1	2	3	1	1	6	2	3	222
4/29/2017	4/29/2017	4	7	7	7	57	2		1						1	1	3	3	2	7	2	3	223
4/29/2017	4/29/2017	4	7	6	1	36	2	1							1	3	3	1	2	7	2	3	224
4/29/2017	4/29/2017	7	7	7	7	36	2	1							1	3	3	2	2	7	2	3	225
4/29/2017	4/29/2017	7	7	7	7	35	2	1							1	2	1	3	3	7	2	1	226
4/29/2017	4/29/2017	7	6	7	7	23	2	1							2	2	1	1	1	6	2	1	227
4/29/2017	4/29/2017	4	5	6	7	54	2	1							2	1	1	1	3	5	2	1	228
4/29/2017	4/29/2017	4	6	7	6	38	2	1							2	3	1	1	2	6	2	1	229
4/29/2017	4/29/2017	7	4	4	5	26	2	1	1						2	2	2	1	1	4	2	2	230
4/29/2017	4/29/2017	7	6	6	7	21	2	1			1				2	2	2	1	2	6	2	2	231
4/29/2017	4/29/2017	4	6	7	3	25	2	1								2	1	2	1	6	2	1	232
4/29/2017	4/29/2017	7	7	4	7	62	2	1							2	2	3	1	3	7	2	3	233
4/29/2017	4/29/2017	7	7	7	5	48	2	1							2	3	3	2	1	7	2	3	234
4/29/2017	4/29/2017	6	6	6	6	61	2	1							1	2	2	2	3	6	2	2	235
4/29/2017	4/29/2017	6	7	7	4	21	2	1							1	2	3	2	1	7	2	3	236
4/29/2017	4/29/2017	5	7	7	7	41	2	1							2	1	1	2	2	7	2	1	237
4/29/2017	4/29/2017	7	7	7	7	58	2	1							2	1	3	1	1	7	2	3	238
4/29/2017	4/29/2017	7	7	7	7	20	2	1							2	2	2	1	2	7	2	2	239
4/29/2017	4/29/2017	7	7	7	7	33	2	1							1	3	2	2	2	7	2	2	240
4/29/2017	4/29/2017	7	7	7	7	28	2	1							2	1	1	2	2	7	2	1	241
4/29/2017	4/29/2017	7	7	7	2	45	2	1							2	3	3	2	1	7	2	3	242
4/29/2017	4/29/2017	4	7	7	7	50	2	1							1	1	3	3	3	7	2	3	243
4/29/2017	4/29/2017	7	7	6	7	26	2	1							2	1	3	1	3	7	2	3	244
4/29/2017	4/29/2017	1	7	7	7	44	2	1							1	1	3	3	1	7	2	3	245
4/29/2017	4/29/2017	6	7	6	4	31	2	1							2	1	1	3	1	7	2	1	246
4/29/2017	4/29/2017																				2		247
4/29/2017	4/29/2017	5	7	6	6	30	2	1							1	2	3	3	2	7	2	3	248
4/29/2017	4/29/2017	6	5	6	6	25	2	1							2	2	2	2	3	5	2	2	249
4/29/2017	4/29/2017																				2		250
4/29/2017	4/29/2017	7	7	4	4	35	2	1							1	3	2	1	1	7	2	2	251
4/29/2017	4/29/2017	7	7	7	7	35	2	1	1	1					1	1	3	2	2	7	2	3	252
4/29/2017	4/29/2017	6	7	6	4	35	2	1							2	1	2	1	1	7	2	2	253
4/29/2017	4/29/2017	7	7	7	7	24	2	1							1	2	3	3	2	7	2	3	254
4/29/2017	4/29/2017	6	6	6	6	44	2	1							2	3	1	1	1	6	2	1	255
4/29/2017	4/29/2017																				2		256
4/29/2017	4/29/2017	7	6	7	6	32	2	1							1	2	1	2	3	6	2	1	257
4/29/2017	4/29/2017	7	4	7	7	28	2	1							2	2	1	2	3	4	2	1	258
4/29/2017	4/29/2017	7	7	4	4	29	2	1							1	2	2	1	1	7	2	2	259
4/29/2017	4/29/2017	6	5	7	7	33	2	1							1	2	1	3	3	5	2	1	260
4/29/2017	4/29/2017	6	7	7	2	30	2	1							1	2	2	1	1	7	2	2	261
4/29/2017	4/29/2017	6	7	7	2	37	2		1						1	1	2	3	1	7	2	2	262
4/29/2017	4/29/2017	3	5	7	3	24	2	1							1	1	1	3	1	5	2	1	263
4/29/2017	4/29/2017	7	7	5	7	37	1	1							1	2	3	1	2	7	2	3	264
4/29/2017	4/29/2017																				2		265
4/29/2017	4/29/2017	6	7	6	3	28	2	1							1	2	2	3	1	7	2	2	266
4/29/2017	4/29/2017																				2		267
4/29/2017	4/29/2017	7	4	7	4	56	1	1							2	3	1	3	1	4	2	1	268
4/29/2017	4/29/2017	5	6	4	3	41	2	1							1	3	1	1	1	6	2	1	269
4/29/2017	4/29/2017	7	7	7	7	26	2	1							1	1	2	2	2	7	2	2	270
4/29/2017	4/29/2017	7	5	4	5	39	2	1							1	2	1	1	3	5	2	1	271
4/29/2017	4/29/2017	2	7	7	7	43	2		1						2	1	1	2	3	7	2	1	272
4/29/2017	4/29/2017	5	4	2	3	31	2	1							1	3	3	1	3	4	2	3	273
4/29/2017	4/29/2017	7	7	6	3	40	2	1							2	3	1	1	1	7	2	1	274
4/29/2017	4/29/2017	4	7	6	5	25	2	1							2	1	3	1	1	7	2	3	275
4/29/2017	4/29/2017	5	7	6	6	48	2	1							2	3	2	1	2	7	2	2	276
4/29/2017	4/29/2017	6	5	4	7	30	2	1							1	2	1	1	3	5	2	1	277
4/29/2017	4/29/2017	2	7	7	7	28	1	1							1	1	3	2	1	7	2	3	278
4/29/2017	4/29/2017	5	6	3	4	51	2	1							2	3	2	1	3	6	2	2	279
4/29/2017	4/29/2017	5	6	6	4	30	2	1							1	3	1	2	2	6	2	1	280
4/29/2017	4/29/2017	5	7	6	4	56	2	1							2	1	2	2	1	7	2	2	281
4/29/2017	4/29/2017	7	7	5	7	20	2	1							2	2	2	1	3	7	2	2	282
4/29/2017	4/29/2017	7	7	7	7	43	2	1							2	3	3	3	3	7	2	3	283
4/29/2017	4/29/2017	6	4	7	5	31	2	1							1	2	2	2	2	4	2	2	284
4/29/2017	4/29/2017	4	6	6	2	40	2	1							1	3	2	3	2	6	2	2	285
4/29/2017	4/29/2017	6	7	7	7	23	2				1				1	1	1	2	3	7	2	1	286
4/29/2017	4/29/2017	7	5	3	7	26	2	1							2	1	3	2	2	5	2	3	287
4/29/2017	4/29/2017	7	7	7	2	42	2	1							2	2	1	2	1	7	2	1	288
4/29/2017	4/29/2017	7	7	7	6	25	2	1							1	1	2	2	1	7	2	2	289
4/29/2017	4/29/2017	6	7	7	7	28	2	1							1	2	3	1	2	7	2	3	290
4/29/2017	4/29/2017	6	7	7	7	32	2				1				1	2	3	2	2	7	2	3	291
4/29/2017	4/29/2017	4	6	3	6	50	2		1						2	3	1	1	3	6	2	1	292
4/29/2017	4/29/2017	7	7	7	5	49	2	1							2	2	1	3	2	7	2	1	293
4/29/2017	4/29/2017	3	3	1	3	25	1	1							1	1	1	2	1	3	2	1	294
4/29/2017	4/29/2017																				2		295
4/29/2017	4/29/2017	7	6	5	2	69	2	1							1	3	1	1	1	6	2	1	296
4/29/2017	4/29/2017	6	7	7	7	37	2		1						1	2	3	2	3	7	2	3	297
4/29/2017	4/29/2017	6	6	7	5	33	2	1							2	3	2	2	1	6	2	2	298
4/29/2017	4/29/2017	1	6	4	7	27	2		1						2	1	1	2	3	6	2	1	299
4/29/2017	4/29/2017	6	6	6	6	25	1	1					1	Hispanic	1	2	1	2	1	6	2	1	300
4/29/2017	4/29/2017	6	6	6	5	23	2	1							1	1	1	1	3	6	2	1	301
4/29/2017	4/29/2017	2	7	7	7	23	2	1			1				2	1	3	2	2	7	2	3	302
4/29/2017	4/29/2017	6	7	6	6	40	2	1							1	3	3	1	2	7	2	3	303
4/29/2017	4/29/2017	4	7	7	6	59	2	1							2	1	3	3	2	7	2	3	304
4/29/2017	4/29/2017	7	7	7	7	32	1	1							2	3	2	2	3	7	2	2	305
4/29/2017	4/29/2017	7	7	7	3	35	2	1							2	2	3	3	2	7	2	3	306
4/29/2017	4/29/2017	6	7	7	1	27	2	1							2	2	1	1	2	7	2	1	307
4/29/2017	4/29/2017	7	7	5	7	43	2	1							2	3	3	1	2	7	2	3	308
4/29/2017	4/29/2017	3	7	5	6	31	1			1					1	1	3	1	1	5	3	1	1
4/29/2017	4/29/2017	4	7	7	7	33	2		1						1	1	2	3	3	7	3	3	2
4/29/2017	4/29/2017	6	7	7	6	32	2	1							1	3	2	2	1	7	3	2	3
4/29/2017	4/29/2017	6	6	6	4	31	2	1							1	1	1	3	3	6	3	3	4
4/29/2017	4/29/2017	7	7	4	6	29	2	1							1	2	2	1	1	4	3	1	5
4/29/2017	4/29/2017	7	7	7	7	54	2	1							2	3	2	3	3	7	3	3	6
4/29/2017	4/29/2017	6	7	7	4	27	2				1				1	1	2	2	1	7	3	2	7
4/29/2017	4/29/2017	5	7	7	7	40	2	1							2	1	3	2	3	7	3	2	8
4/29/2017	4/29/2017	6	7	5	6	56	2	1							1	3	1	1	2	5	3	1	9
4/29/2017	4/29/2017	4	7	3	7	25	2	1							2	3	2	3	1	3	3	3	10
4/29/2017	4/29/2017	7	7	7	4	36	2	1							2	3	2	3	2	7	3	3	11
4/29/2017	4/29/2017	7	7	7	7	22	2	1							2	3	2	1	1	7	3	1	12
4/29/2017	4/29/2017	6	7	7	6	50	2	1							2	3	2	3	2	7	3	3	13
4/29/2017	4/29/2017	2	7	6	2	38	1						1		1	1	2	1	1	6	3	1	14
4/29/2017	4/29/2017	7	7	6	1	28	2	1							1	3	3	1	2	6	3	1	15
4/29/2017	4/29/2017	7	7	7	6	55	2	1							2	3	3	2	1	7	3	2	16
4/29/2017	4/29/2017	7	7	7	1	61	2	1							2	2	2	2	1	7	3	2	17
4/29/2017	4/29/2017	7	7	7	7	21	2	1							1	2	2	1	2	7	3	1	18
4/29/2017	4/29/2017	7	7	4	7	34	2	1							2	2	2	1	3	4	3	1	19
4/29/2017	4/29/2017	7	7	7	3	40	2	1							2	2	3	3	2	7	3	3	20
4/29/2017	4/29/2017	7	7	7	6	58	2				1				2	1	3	3	1	7	3	3	21
4/29/2017	4/29/2017	3	6	7	5	61	2	1							2	1	1	2	2	7	3	2	22
4/29/2017	4/29/2017	1	7	7	2	30	1	1							2	1	1	1	1	7	3	1	23
4/29/2017	4/29/2017	7	7	6	7	31	2						1	middle eastern/arab	2	3	1	1	3	6	3	1	24
4/29/2017	4/29/2017	7	7	7	5	48	1	1							1	3	3	3	2	7	3	3	25
4/29/2017	4/29/2017	4	7	7	7	68	2	1							2	1	1	3	3	7	3	3	26
4/29/2017	4/29/2017	7	7	7	7	27	1						1	Latino	1	2	1	3	2	7	3	3	27
4/29/2017	4/29/2017	7	7	7	7	39	2	1							1	3	2	1	2	7	3	1	28
4/29/2017	4/29/2017	5	6	4	4	36	2	1							2	2	3	1	1	4	3	1	29
4/29/2017	4/29/2017	4	7	6	7	58	2	1							1	1	3	1	2	6	3	1	30
4/29/2017	4/29/2017	7	7	7	7	51	2	1							1	3	2	3	2	7	3	3	31
4/29/2017	4/29/2017	7	7	7	7	20	1				1				1	2	3	3	3	7	3	3	32
4/29/2017	4/29/2017	2	4	1	1	44	1	1							2	2	2	2	1	1	3	2	33
4/29/2017	4/29/2017	6	6	6	6	35	2	1							1	3	2	3	2	6	3	3	34
4/29/2017	4/29/2017	7	7	7	7	28	2	1							2	2	3	3	2	7	3	3	35
4/29/2017	4/29/2017	7	3	7	3	41	2	1							2	3	1	2	1	7	3	2	36
4/29/2017	4/29/2017	4	4	4	4	39	2	1							1	2	1	1	3	4	3	1	37
4/29/2017	4/29/2017	6	7	7	7	35	2				1				1	3	3	2	2	7	3	2	38
4/29/2017	4/29/2017	7	7	7	5	48	2	1							2	2	2	1	1	7	3	1	39
4/29/2017	4/29/2017	3	7	7	2	30	2	1							2	1	2	3	1	7	3	3	40
4/29/2017	4/29/2017	7	7	7	6	38	2	1							1	2	2	2	2	7	3	2	41
4/29/2017	4/29/2017	7	7	7	7	35	2	1							1	1	3	2	2	7	3	2	42
4/29/2017	4/29/2017	4	7	4	7	40	2	1							2	1	2	2	3	4	3	2	43
4/29/2017	4/29/2017	7	7	7	7	55	2	1							2	3	2	2	1	7	3	2	44
4/29/2017	4/29/2017	7	3	7	2	59	2	1							2	3	1	3	1	7	3	3	45
4/29/2017	4/29/2017	7	6	6	6	27	2				1				1	2	1	1	3	6	3	1	46
4/29/2017	4/29/2017	7	7	7	2	32	2	1							2	2	3	3	1	7	3	3	47
4/29/2017	4/29/2017	7	7	7	7	28	2				1				2	1	1	3	2	7	3	3	48
4/29/2017	4/29/2017	4	6	7	4	24	2	1							1	3	3	2	2	7	3	2	49
4/29/2017	4/29/2017	1	7	7	7	40	2		1						1	1		1	1	7	3	1	50
4/29/2017	4/29/2017	1	7	6	4	31	2	1							1	3	1	1	1	6	3	1	51
4/29/2017	4/29/2017	7	2	5	7	33	1	1							1	3	2	1	3	5	3	1	52
4/29/2017	4/29/2017	7	7	4	3	33	2	1							1	3	1	1	2	4	3	1	53
4/29/2017	4/29/2017	6	3	7	2	31	2		1						1	2	1	1	1	7	3	1	54
4/29/2017	4/29/2017	4	7	4	7	28	2	1							1	1	2	1	3	4	3	1	55
4/29/2017	4/29/2017	7	7	7	7	36	2	1							1	2	2	2	3	7	3	2	56
4/29/2017	4/29/2017	7	7	7	1	24	2	1			1				1	2	1	3		7	3	3	57
4/29/2017	4/29/2017	7	5	7	7	19	2	1							1	3	1	2	3	7	3	2	58
4/29/2017	4/29/2017	7	7	7	7	41	2		1						2	2	1	2	2	7	3	2	59
4/29/2017	4/29/2017																				3		60
4/29/2017	4/29/2017	2	7	3	7	22	2	1							2	1	3	1	3	3	3	1	61
4/29/2017	4/29/2017	1	7	7	1	27	2	1							1	1	2	2	1	7	3	2	62
4/29/2017	4/29/2017	7	7	7	7	32	2	1							1	3	3	2	3	7	3	2	63
4/29/2017	4/29/2017	6	7	7	7	31	2	1			1				1	2	2	2	2	7	3	2	64
4/29/2017	4/29/2017	3	7	7	7	32	2	1							1	3	2	3	3	7	3	3	65
4/29/2017	4/29/2017	6	7	7	7	26	2	1							2	1	3	2	2	7	3	2	66
4/29/2017	4/29/2017	4	7	4	7	38	2	1							1	1	2	1	3	4	3	1	67
4/29/2017	4/29/2017	7	1	7	2	51	2	1							1	2	1	3	3	7	3	3	68
4/29/2017	4/29/2017																				3		69
4/29/2017	4/29/2017	7	7	7	7	27	2	1							2	2	2	1	2	7	3	1	70
4/29/2017	4/29/2017	4	4	7	5	34	2				1				2	1	2	3	1	7	3	3	71
4/29/2017	4/29/2017	2	6	7	6	34	2	1							1	1	2	1	1	7	3	1	72
4/29/2017	4/29/2017	6	7	7	7	25	2		1						2	1	3	2	2	7	3	2	73
4/29/2017	4/29/2017	5	7	7	1	35	2	1							2	1	1	1	1	7	3	1	74
4/29/2017	4/29/2017	7	7	7	7	43	1	1							1	1	3	1	1	7	3	1	75
4/29/2017	4/29/2017	7	7	7	7	24	2	1							1	3	3	1	3	7	3	1	76
4/29/2017	4/29/2017	7	7	4	7	49	2	1		1					2	3	2	1	3	4	3	1	77
4/29/2017	4/29/2017	7	4	7	7	41	2	1							2	3	1	3	2	7	3	3	78
4/29/2017	4/29/2017	6	4	7	7	22	2	1							2	3	1	2	2	7	3	2	79
4/29/2017	4/29/2017	6	6	4	6	26	2	1							2	1	2	1	3	4	3	1	80
4/29/2017	4/29/2017	7	7	7	3	43	2				1				2	3	1	3	1	7	3	3	81
4/29/2017	4/29/2017	6	6	6	6	27	2	1							1	3	2	3	3	6	3	3	82
4/29/2017	4/29/2017	6	7	4	7	26	2	1							2	2	2	1	3	4	3	1	83
4/29/2017	4/29/2017	7	7	7	4	29	2				1				1	3	3	3	1	7	3	3	84
4/29/2017	4/29/2017	4	7	4	7	39	2	1							1	1	2	1	2	4	3	1	85
4/29/2017	4/29/2017	4	7	7	7	38	2	1							1	1	1	2	2	7	3	2	86
4/29/2017	4/29/2017	7	7	7	7	43	2	1							2	2	2	1	2	7	3	1	87
4/29/2017	4/29/2017	7	7	7	7	67	2	1							1	2	2	2	3	7	3	2	88
4/29/2017	4/29/2017	5	7	7	7	29	2	1							2	1	2	1	2	7	3	1	89
4/29/2017	4/29/2017	2	7	7	7	65	2	1							1	1	2	2	1	7	3	2	90
4/29/2017	4/29/2017	7	7	7	6	25	2	1							1	2	2	3	1	7	3	3	91
4/29/2017	4/29/2017	1	6	7	7	30	2	1							2	1	1	2	3	7	3	2	92
4/29/2017	4/29/2017	4	7	7	4	34	2	1							1	3	1	3	1	7	3	3	93
4/29/2017	4/29/2017	5	4	7	7	31	2	1							2	3	2	2	2	7	3	2	94
4/29/2017	4/29/2017	7	6	6	7	25	2	1							2	3	2	3	2	6	3	3	95
4/29/2017	4/29/2017	7	6	7	7	39	2	1							1	2	1	1	2	7	3	1	96
4/29/2017	4/29/2017	7	6	5	7	50	2	1							2	2	1	1	2	5	3	1	97
4/29/2017	4/29/2017	7	4	7	4	32	2	1							2	3	2	3	2	7	3	3	98
4/29/2017	4/29/2017	2	2	6	6	35	1	1							2	1	1	3	2	6	3	3	99
4/29/2017	4/29/2017	3	7	7	7	27	2				1				1	1	3	2	2	7	3	2	100
4/29/2017	4/29/2017	7	7	7	7	32	2	1							1	2	2	1	2	7	3	1	101
4/29/2017	4/29/2017	4	7	7	7	19	2	1							1	1	3	2	3	7	3	2	102
4/29/2017	4/29/2017	6	5	6	6	19	2				1				1	2	1	2	2	6	3	2	103
4/29/2017	4/29/2017	7	7	7	7	41	2	1							1	3	2	3	3	7	3	3	104
4/29/2017	4/29/2017	7	7	7	7	31	2	1							1	2	3	3	1	7	3	3	105
4/29/2017	4/29/2017	7	7	7	7	27	2	1							1	3	1	2	2	7	3	2	106
4/29/2017	4/29/2017	6	7	4	7	47	2	1							1	3	2	1	2	4	3	1	107
4/29/2017	4/29/2017	5	6	6	5	26	2	1							2	2	2	3	3	6	3	3	108
4/29/2017	4/29/2017	7	7	7	7	25	1	1							1	2	3	3	1	7	3	3	109
4/29/2017	4/29/2017	7	7	7	1	22	2				1				1	1	1	2	1	7	3	2	110
4/29/2017	4/29/2017	5	7	6	7	24	2	1							2	2	1	2	3	6	3	2	111
4/29/2017	4/29/2017	6	6	5	6	24	2	1							1	3	3	3	1	5	3	3	112
4/29/2017	4/29/2017	4	7	5	5	30	2	1							1	1	3	1	3	5	3	1	113
4/29/2017	4/29/2017	6	5	7	5	28	2	1							2	2	3	2	2	7	3	2	114
4/29/2017	4/29/2017	6	6	3	7	25	2	1							1	2	1	1	2	3	3	1	115
4/29/2017	4/29/2017	7	7	4	6	49	1	1							1	2	2	1	2	4	3	1	116
4/29/2017	4/29/2017	5	7	5	7	40	2	1							2	1	3	1	3	5	3	1	117
4/29/2017	4/29/2017	6	4	7	7	28	2	1					1	European	2	1	1	1	3	7	3	1	118
4/29/2017	4/29/2017	7	6	7	5	25	2	1							2	3	1	3	2	7	3	3	119
4/29/2017	4/29/2017	7	7	7	4	54	2	1							2	3	2	3	1	7	3	3	120
4/29/2017	4/29/2017	7	7	7	7	26	2	1							2	1	1	1	2	7	3	1	121
4/29/2017	4/29/2017	5	6	3	4	38	2	1							1	3	2	1	2	3	3	1	122
4/29/2017	4/29/2017	6	4	3	6	28	2			1					1	2	1	1	2	3	3	1	123
4/29/2017	4/29/2017	7	7	4	4	29	2	1							1	3	2	1	1	4	3	1	124
4/29/2017	4/29/2017	4	5	7	6	21	2	1							2	1	1	3	3	7	3	3	125
4/29/2017	4/29/2017	6	7	7	3	59	2	1							2	1	2	2	1	7	3	2	126
4/29/2017	4/29/2017	1	7	7	7	27	2	1							1	3	3	2	2	7	3	2	127
4/29/2017	4/29/2017	2	7	5	3	36	2	1							1	1	1	1	1	5	3	1	128
4/29/2017	4/29/2017	7	7	7	6	35	2	1							2	3	2	2	2	7	3	2	129
4/29/2017	4/29/2017	6	6	7	5	41	1						1	Latino	1	1	1	3	1	7	3	3	130
4/29/2017	4/29/2017	1	7	1	7	24	2				1				1	1	3	1	2	1	3	1	131
4/29/2017	4/29/2017	4	7	7	4	47	2	1							1	2	3	3	1	7	3	3	132
4/29/2017	4/29/2017	4	7	7	7	38	2	1							1	1	3	3	1	7	3	3	133
4/29/2017	4/29/2017	5	7	7	7	35	2		1						1	1	1	1	2	7	3	1	134
4/29/2017	4/29/2017	7	7	7	7	38	2				1				2	2	2	2	2	7	3	2	135
4/29/2017	4/29/2017	3	5	5	3	28	2	1							1	1	1	1	2	5	3	1	136
4/29/2017	4/29/2017	3	6	7	7	25	2				1				1	1	1	2	3	7	3	2	137
4/29/2017	4/29/2017	7	7	7	4	32	2	1							1	2	2	2	1	7	3	2	138
4/29/2017	4/29/2017	5	7	7	1	51	2	1							2	2	2	2	1	7	3	2	139
4/29/2017	4/29/2017	6	5	5	7	34	2	1							1	2	1	1	3	5	3	1	140
4/29/2017	4/29/2017	1	7	7	6	28	1	1							1	1	2	3	1	7	3	3	141
4/29/2017	4/29/2017	4	7	5	5	53	2	1							2	3	3	3	2	5	3	3	142
4/29/2017	4/29/2017	5	2	7	7	40	2	1							1	1	1	3	3	7	3	3	143
4/29/2017	4/29/2017	5	7	4	6	28	2				1				1	3	3	1	2	4	3	1	144
4/29/2017	4/29/2017	7	1	7	7	21	2	1			1				2	3	2	1	3	7	3	1	145
4/29/2017	4/29/2017	4	7	7	7	33	2	1			1	1			1	1	3	2	3	7	3	2	146
4/29/2017	4/29/2017	7	7	7	7	32	2				1				1	3	3	3	2	7	3	3	147
4/29/2017	4/29/2017	4	7	6	6	51	1	1							2	1	2	1	1	6	3	1	148
4/29/2017	4/29/2017	7	7	5	6	37	2	1							2	3	3	1	2	5	3	1	149
4/29/2017	4/29/2017	2	7	3	7	50	2	1							1	1	3	2	3	3	3	2	150
4/29/2017	4/29/2017	7	7	7	6	37	1	1							1	3	1	3	2	7	3	3	151
4/29/2017	4/29/2017	7	7	4	4	33	2	1							2	3	2	1	1	4	3	1	152
4/29/2017	4/29/2017	7	7	6	7	54	2	1							2	1	3	1	3	6	3	1	153
4/29/2017	4/29/2017	6	6	6	7	53	2	1							1	2	3	3	3	6	3	3	154
4/29/2017	4/29/2017	5	6	5	6	28	2	1							1	3	2	1	3	5	3	1	155
4/29/2017	4/29/2017	7	7	5	7	26	2				1				1	2	2	1	3	5	3	1	156
4/29/2017	4/29/2017	7	7	7	7	26	1	1							2	1	3	2	2	7	3	2	157
4/29/2017	4/29/2017	7	7	7	7	29	2	1							2	3	1	2	1	7	3	2	158
4/29/2017	4/29/2017	7	7	7	6	28	2	1							1	3	2	2	2	7	3	2	159
4/29/2017	4/29/2017	5	7	7	7	34	2	1							1	1	3	1	1	7	3	1	160
4/29/2017	4/29/2017	6	7	7	7	21	2	1							2	3	3	3	1	7	3	3	161
4/29/2017	4/29/2017	4	7	6	6	24	2	1							1	3	3	1	3	6	3	1	162
4/29/2017	4/29/2017	7	7	4	6	30	2	1							2	3	2	1	2	4	3	1	163
4/29/2017	4/29/2017	4	7	7	7	47	2				1				2	3	1	3	2	7	3	3	164
4/29/2017	4/29/2017	4	6	3	7	27	2				1				1	3	3	1	3	3	3	1	165
4/29/2017	4/29/2017	4	7	7	7	31	2	1							1	1	2	3	3	7	3	3	166
4/29/2017	4/29/2017	3	7	7	6	34	2				1				1	1	1	3	2	7	3	3	167
4/29/2017	4/29/2017	4	7	7	6	35	2	1							1	1	3	3	2	7	3	3	168
4/29/2017	4/29/2017	2	6	7	7	38	2	1							2	1	2	2	2	7	3	2	169
4/29/2017	4/29/2017	4	7	4	7	33	2	1							2	3	1	1	2	4	3	1	170
4/29/2017	4/29/2017	7	7	7	7	36		1							2	2	3	3	3	7	3	3	171
4/29/2017	4/29/2017	6	7	7	6	24	2	1							1	1	1	1	1	7	3	1	172
4/29/2017	4/29/2017	6	7	7	7	28	2	1							1	3	1	3	1	7	3	3	173
4/29/2017	4/29/2017	2	3	6	5	32	2	1							1	3	3	3	2	6	3	3	174
4/29/2017	4/29/2017	7	5	7	5	32	2	1							2	2	2	3	2	7	3	3	175
4/29/2017	4/29/2017	6	7	7	2	40	2				1				1	2	2	1	1	7	3	1	176
4/29/2017	4/29/2017	7	7	6	6	36	2	1							1	3	3	1	1	6	3	1	177
4/29/2017	4/29/2017	7	7	7	4	51	2	1							2	3	3	2	1	7	3	2	178
4/29/2017	4/29/2017	4	7	7	7	51	2	1							1	1	2	3	3	7	3	3	179
4/29/2017	4/29/2017	5	7	6	5	25	2	1							2	3	3	2	1	6	3	2	180
4/29/2017	4/29/2017	5	5	6	3	25	2	1							1	2	1	1	3	6	3	1	181
4/29/2017	4/29/2017	7	7	4	7	33	2	1							2	2	3	1	2	4	3	1	182
4/29/2017	4/29/2017	7	7	7	7	50	2	1	1						2	3	2	2	3	7	3	2	183
4/29/2017	4/29/2017	3	6	4	2	26	2	1							1	3	1	3	1	4	3	3	184
4/29/2017	4/29/2017	7	7	2	6	31	2				1				1	2	3	1	3	2	3	1	185
4/29/2017	4/29/2017	7	7	6	5	24	2	1							2	3	2	1	1	6	3	1	186
4/29/2017	4/29/2017	6	7	7	6	26	1	1							1	3	1	3	3	7	3	3	187
4/29/2017	4/29/2017	3	4	6	5	36	2	1							1	1	2	3	2	6	3	3	188
4/29/2017	4/29/2017	5	5	4	3											3	2	1	1	4	3	1	189
4/29/2017	4/29/2017	7	7	5	4	39	2	1							1	2	1	1	1	5	3	1	190
4/29/2017	4/29/2017	2	3	7	7	22	1	1							2	1	1	2	3	7	3	2	191
4/29/2017	4/29/2017	7	7	7	7	28	2				1				1	2	1	3	2	7	3	3	192
4/29/2017	4/29/2017	7	7	7	7	32	2	1							1	3	3	2	2	7	3	2	193
4/29/2017	4/29/2017	7	7	6	7	27	2						1	Middle Eastern	2	2	2	1	1	6	3	1	194
4/29/2017	4/29/2017	7	7	7	7	26	2	1							1	2	2	3	2	7	3	3	195
4/29/2017	4/29/2017	7	7	7	7	44	2	1							2	3	2	2	2	7	3	2	196
4/29/2017	4/29/2017																				3		197
4/29/2017	4/29/2017	6	6	6	7	28	2	1							2	2	2	2	2	6	3	2	198
4/29/2017	4/29/2017	7	4	7	6	25	2	1							1	3	1	2	2	7	3	2	199
4/29/2017	4/29/2017	7	7	7	7	36	2				1				1	2	2	3	1	7	3	3	200
4/29/2017	4/29/2017	7	4	4	4	28	1						1	mix	1	2	2	3	1	4	3	3	201
4/29/2017	4/29/2017	1	7	3	7	27	2	1							1	1	3	1	2	3	3	1	202
4/29/2017	4/29/2017	7	7	7	6	43	1	1							1	3	2	2	2	7	3	2	203
4/29/2017	4/29/2017	7	3	7	7	28	2	1							1	2	1	1	2	7	3	1	204
4/29/2017	4/29/2017	7	7	4	4	27	2	1							1	2	3	3	1	4	3	3	205
4/29/2017	4/29/2017	7	7	7	7	40	2	1							2	2	2	2	2	7	3	2	206
4/29/2017	4/29/2017	4	7	7	7	35	2				1				2	1	2	2	3	7	3	2	207
4/29/2017	4/29/2017	5	5	5	5	24	2	1							1		1	2	2	5	3	2	208
4/29/2017	4/29/2017																				3		209
4/29/2017	4/29/2017	7	7	5	7	30	2	1							1	2	1	1	2	5	3	1	210
4/29/2017	4/29/2017	6	6	6	5	24	2	1							1	3	2	3	1	6	3	3	211
4/29/2017	4/29/2017	7	7	6	3	26	2				1				1	2	1	1	1	6	3	1	212
4/29/2017	4/29/2017	7	7	4	7	26	2	1							1	1	3	1	3	4	3	1	213
4/29/2017	4/29/2017	4	7	5	6	37	2				1				1	1	1	3	3	5	3	3	214
4/29/2017	4/29/2017	7	7	7	7	51	2	1							1	1	3	2	3	7	3	2	215
4/29/2017	4/29/2017	5	7	7	5	22	2				1				1	1	2	3	1	7	3	3	216
4/29/2017	4/29/2017	6	7	7	6	32	2	1							1	2	2	2	2	7	3	2	217
4/29/2017	4/29/2017	6	6	5	6	23	2	1							1	3	3	3	2	5	3	3	218
4/29/2017	4/29/2017	7	7	7	7	28	2	1							2	2	2	2	3	7	3	2	219
4/29/2017	4/29/2017	5	7	7	6	24	2	1							1	1	2	3	1	7	3	3	220
4/29/2017	4/29/2017	7	7	7	7	46	2	1							2	3	3	3	3	7	3	3	221
4/29/2017	4/29/2017	5	6	4	6	24	2	1							1	2	3	1	1	4	3	1	222
4/29/2017	4/29/2017	4	7	7	7	57	2		1						1	1	3	3	2	7	3	3	223
4/29/2017	4/29/2017	4	7	6	1	36	2	1							1	3	3	1	2	6	3	1	224
4/29/2017	4/29/2017	7	7	7	7	36	2	1							1	3	3	2	2	7	3	2	225
4/29/2017	4/29/2017	7	7	7	7	35	2	1							1	2	1	3	3	7	3	3	226
4/29/2017	4/29/2017	7	6	7	7	23	2	1							2	2	1	1	1	7	3	1	227
4/29/2017	4/29/2017	4	5	6	7	54	2	1							2	1	1	1	3	6	3	1	228
4/29/2017	4/29/2017	4	6	7	6	38	2	1							2	3	1	1	2	7	3	1	229
4/29/2017	4/29/2017	7	4	4	5	26	2	1	1						2	2	2	1	1	4	3	1	230
4/29/2017	4/29/2017	7	6	6	7	21	2	1			1				2	2	2	1	2	6	3	1	231
4/29/2017	4/29/2017	4	6	7	3	25	2	1								2	1	2	1	7	3	2	232
4/29/2017	4/29/2017	7	7	4	7	62	2	1							2	2	3	1	3	4	3	1	233
4/29/2017	4/29/2017	7	7	7	5	48	2	1							2	3	3	2	1	7	3	2	234
4/29/2017	4/29/2017	6	6	6	6	61	2	1							1	2	2	2	3	6	3	2	235
4/29/2017	4/29/2017	6	7	7	4	21	2	1							1	2	3	2	1	7	3	2	236
4/29/2017	4/29/2017	5	7	7	7	41	2	1							2	1	1	2	2	7	3	2	237
4/29/2017	4/29/2017	7	7	7	7	58	2	1							2	1	3	1	1	7	3	1	238
4/29/2017	4/29/2017	7	7	7	7	20	2	1							2	2	2	1	2	7	3	1	239
4/29/2017	4/29/2017	7	7	7	7	33	2	1							1	3	2	2	2	7	3	2	240
4/29/2017	4/29/2017	7	7	7	7	28	2	1							2	1	1	2	2	7	3	2	241
4/29/2017	4/29/2017	7	7	7	2	45	2	1							2	3	3	2	1	7	3	2	242
4/29/2017	4/29/2017	4	7	7	7	50	2	1							1	1	3	3	3	7	3	3	243
4/29/2017	4/29/2017	7	7	6	7	26	2	1							2	1	3	1	3	6	3	1	244
4/29/2017	4/29/2017	1	7	7	7	44	2	1							1	1	3	3	1	7	3	3	245
4/29/2017	4/29/2017	6	7	6	4	31	2	1							2	1	1	3	1	6	3	3	246
4/29/2017	4/29/2017																				3		247
4/29/2017	4/29/2017	5	7	6	6	30	2	1							1	2	3	3	2	6	3	3	248
4/29/2017	4/29/2017	6	5	6	6	25	2	1							2	2	2	2	3	6	3	2	249
4/29/2017	4/29/2017																				3		250
4/29/2017	4/29/2017	7	7	4	4	35	2	1							1	3	2	1	1	4	3	1	251
4/29/2017	4/29/2017	7	7	7	7	35	2	1	1	1					1	1	3	2	2	7	3	2	252
4/29/2017	4/29/2017	6	7	6	4	35	2	1							2	1	2	1	1	6	3	1	253
4/29/2017	4/29/2017	7	7	7	7	24	2	1							1	2	3	3	2	7	3	3	254
4/29/2017	4/29/2017	6	6	6	6	44	2	1							2	3	1	1	1	6	3	1	255
4/29/2017	4/29/2017																				3		256
4/29/2017	4/29/2017	7	6	7	6	32	2	1							1	2	1	2	3	7	3	2	257
4/29/2017	4/29/2017	7	4	7	7	28	2	1							2	2	1	2	3	7	3	2	258
4/29/2017	4/29/2017	7	7	4	4	29	2	1							1	2	2	1	1	4	3	1	259
4/29/2017	4/29/2017	6	5	7	7	33	2	1							1	2	1	3	3	7	3	3	260
4/29/2017	4/29/2017	6	7	7	2	30	2	1							1	2	2	1	1	7	3	1	261
4/29/2017	4/29/2017	6	7	7	2	37	2		1						1	1	2	3	1	7	3	3	262
4/29/2017	4/29/2017	3	5	7	3	24	2	1							1	1	1	3	1	7	3	3	263
4/29/2017	4/29/2017	7	7	5	7	37	1	1							1	2	3	1	2	5	3	1	264
4/29/2017	4/29/2017																				3		265
4/29/2017	4/29/2017	6	7	6	3	28	2	1							1	2	2	3	1	6	3	3	266
4/29/2017	4/29/2017																				3		267
4/29/2017	4/29/2017	7	4	7	4	56	1	1							2	3	1	3	1	7	3	3	268
4/29/2017	4/29/2017	5	6	4	3	41	2	1							1	3	1	1	1	4	3	1	269
4/29/2017	4/29/2017	7	7	7	7	26	2	1							1	1	2	2	2	7	3	2	270
4/29/2017	4/29/2017	7	5	4	5	39	2	1							1	2	1	1	3	4	3	1	271
4/29/2017	4/29/2017	2	7	7	7	43	2		1						2	1	1	2	3	7	3	2	272
4/29/2017	4/29/2017	5	4	2	3	31	2	1							1	3	3	1	3	2	3	1	273
4/29/2017	4/29/2017	7	7	6	3	40	2	1							2	3	1	1	1	6	3	1	274
4/29/2017	4/29/2017	4	7	6	5	25	2	1							2	1	3	1	1	6	3	1	275
4/29/2017	4/29/2017	5	7	6	6	48	2	1							2	3	2	1	2	6	3	1	276
4/29/2017	4/29/2017	6	5	4	7	30	2	1							1	2	1	1	3	4	3	1	277
4/29/2017	4/29/2017	2	7	7	7	28	1	1							1	1	3	2	1	7	3	2	278
4/29/2017	4/29/2017	5	6	3	4	51	2	1							2	3	2	1	3	3	3	1	279
4/29/2017	4/29/2017	5	6	6	4	30	2	1							1	3	1	2	2	6	3	2	280
4/29/2017	4/29/2017	5	7	6	4	56	2	1							2	1	2	2	1	6	3	2	281
4/29/2017	4/29/2017	7	7	5	7	20	2	1							2	2	2	1	3	5	3	1	282
4/29/2017	4/29/2017	7	7	7	7	43	2	1							2	3	3	3	3	7	3	3	283
4/29/2017	4/29/2017	6	4	7	5	31	2	1							1	2	2	2	2	7	3	2	284
4/29/2017	4/29/2017	4	6	6	2	40	2	1							1	3	2	3	2	6	3	3	285
4/29/2017	4/29/2017	6	7	7	7	23	2				1				1	1	1	2	3	7	3	2	286
4/29/2017	4/29/2017	7	5	3	7	26	2	1							2	1	3	2	2	3	3	2	287
4/29/2017	4/29/2017	7	7	7	2	42	2	1							2	2	1	2	1	7	3	2	288
4/29/2017	4/29/2017	7	7	7	6	25	2	1							1	1	2	2	1	7	3	2	289
4/29/2017	4/29/2017	6	7	7	7	28	2	1							1	2	3	1	2	7	3	1	290
4/29/2017	4/29/2017	6	7	7	7	32	2				1				1	2	3	2	2	7	3	2	291
4/29/2017	4/29/2017	4	6	3	6	50	2		1						2	3	1	1	3	3	3	1	292
4/29/2017	4/29/2017	7	7	7	5	49	2	1							2	2	1	3	2	7	3	3	293
4/29/2017	4/29/2017	3	3	1	3	25	1	1							1	1	1	2	1	1	3	2	294
4/29/2017	4/29/2017																				3		295
4/29/2017	4/29/2017	7	6	5	2	69	2	1							1	3	1	1	1	5	3	1	296
4/29/2017	4/29/2017	6	7	7	7	37	2		1						1	2	3	2	3	7	3	2	297
4/29/2017	4/29/2017	6	6	7	5	33	2	1							2	3	2	2	1	7	3	2	298
4/29/2017	4/29/2017	1	6	4	7	27	2		1						2	1	1	2	3	4	3	2	299
4/29/2017	4/29/2017	6	6	6	6	25	1	1					1	Hispanic	1	2	1	2	1	6	3	2	300
4/29/2017	4/29/2017	6	6	6	5	23	2	1							1	1	1	1	3	6	3	1	301
4/29/2017	4/29/2017	2	7	7	7	23	2	1			1				2	1	3	2	2	7	3	2	302
4/29/2017	4/29/2017	6	7	6	6	40	2	1							1	3	3	1	2	6	3	1	303
4/29/2017	4/29/2017	4	7	7	6	59	2	1							2	1	3	3	2	7	3	3	304
4/29/2017	4/29/2017	7	7	7	7	32	1	1							2	3	2	2	3	7	3	2	305
4/29/2017	4/29/2017	7	7	7	3	35	2	1							2	2	3	3	2	7	3	3	306
4/29/2017	4/29/2017	6	7	7	1	27	2	1							2	2	1	1	2	7	3	1	307
4/29/2017	4/29/2017	7	7	5	7	43	2	1							2	3	3	1	2	7	3	1	308
4/29/2017	4/29/2017	3	7	5	6	31	1			1					1	1	3	1	1	6	4	1	1
4/29/2017	4/29/2017	4	7	7	7	33	2		1						1	1	2	3	3	7	4	3	2
4/29/2017	4/29/2017	6	7	7	6	32	2	1							1	3	2	2	1	6	4	1	3
4/29/2017	4/29/2017	6	6	6	4	31	2	1							1	1	1	3	3	4	4	3	4
4/29/2017	4/29/2017	7	7	4	6	29	2	1							1	2	2	1	1	6	4	1	5
4/29/2017	4/29/2017	7	7	7	7	54	2	1							2	3	2	3	3	7	4	3	6
4/29/2017	4/29/2017	6	7	7	4	27	2				1				1	1	2	2	1	4	4	1	7
4/29/2017	4/29/2017	5	7	7	7	40	2	1							2	1	3	2	3	7	4	3	8
4/29/2017	4/29/2017	6	7	5	6	56	2	1							1	3	1	1	2	6	4	2	9
4/29/2017	4/29/2017	4	7	3	7	25	2	1							2	3	2	3	1	7	4	1	10
4/29/2017	4/29/2017	7	7	7	4	36	2	1							2	3	2	3	2	4	4	2	11
4/29/2017	4/29/2017	7	7	7	7	22	2	1							2	3	2	1	1	7	4	1	12
4/29/2017	4/29/2017	6	7	7	6	50	2	1							2	3	2	3	2	6	4	2	13
4/29/2017	4/29/2017	2	7	6	2	38	1						1		1	1	2	1	1	2	4	1	14
4/29/2017	4/29/2017	7	7	6	1	28	2	1							1	3	3	1	2	1	4	2	15
4/29/2017	4/29/2017	7	7	7	6	55	2	1							2	3	3	2	1	6	4	1	16
4/29/2017	4/29/2017	7	7	7	1	61	2	1							2	2	2	2	1	1	4	1	17
4/29/2017	4/29/2017	7	7	7	7	21	2	1							1	2	2	1	2	7	4	2	18
4/29/2017	4/29/2017	7	7	4	7	34	2	1							2	2	2	1	3	7	4	3	19
4/29/2017	4/29/2017	7	7	7	3	40	2	1							2	2	3	3	2	3	4	2	20
4/29/2017	4/29/2017	7	7	7	6	58	2				1				2	1	3	3	1	6	4	1	21
4/29/2017	4/29/2017	3	6	7	5	61	2	1							2	1	1	2	2	5	4	2	22
4/29/2017	4/29/2017	1	7	7	2	30	1	1							2	1	1	1	1	2	4	1	23
4/29/2017	4/29/2017	7	7	6	7	31	2						1	middle eastern/arab	2	3	1	1	3	7	4	3	24
4/29/2017	4/29/2017	7	7	7	5	48	1	1							1	3	3	3	2	5	4	2	25
4/29/2017	4/29/2017	4	7	7	7	68	2	1							2	1	1	3	3	7	4	3	26
4/29/2017	4/29/2017	7	7	7	7	27	1						1	Latino	1	2	1	3	2	7	4	2	27
4/29/2017	4/29/2017	7	7	7	7	39	2	1							1	3	2	1	2	7	4	2	28
4/29/2017	4/29/2017	5	6	4	4	36	2	1							2	2	3	1	1	4	4	1	29
4/29/2017	4/29/2017	4	7	6	7	58	2	1							1	1	3	1	2	7	4	2	30
4/29/2017	4/29/2017	7	7	7	7	51	2	1							1	3	2	3	2	7	4	2	31
4/29/2017	4/29/2017	7	7	7	7	20	1				1				1	2	3	3	3	7	4	3	32
4/29/2017	4/29/2017	2	4	1	1	44	1	1							2	2	2	2	1	1	4	1	33
4/29/2017	4/29/2017	6	6	6	6	35	2	1							1	3	2	3	2	6	4	2	34
4/29/2017	4/29/2017	7	7	7	7	28	2	1							2	2	3	3	2	7	4	2	35
4/29/2017	4/29/2017	7	3	7	3	41	2	1							2	3	1	2	1	3	4	1	36
4/29/2017	4/29/2017	4	4	4	4	39	2	1							1	2	1	1	3	4	4	3	37
4/29/2017	4/29/2017	6	7	7	7	35	2				1				1	3	3	2	2	7	4	2	38
4/29/2017	4/29/2017	7	7	7	5	48	2	1							2	2	2	1	1	5	4	1	39
4/29/2017	4/29/2017	3	7	7	2	30	2	1							2	1	2	3	1	2	4	1	40
4/29/2017	4/29/2017	7	7	7	6	38	2	1							1	2	2	2	2	6	4	2	41
4/29/2017	4/29/2017	7	7	7	7	35	2	1							1	1	3	2	2	7	4	2	42
4/29/2017	4/29/2017	4	7	4	7	40	2	1							2	1	2	2	3	7	4	3	43
4/29/2017	4/29/2017	7	7	7	7	55	2	1							2	3	2	2	1	7	4	1	44
4/29/2017	4/29/2017	7	3	7	2	59	2	1							2	3	1	3	1	2	4	1	45
4/29/2017	4/29/2017	7	6	6	6	27	2				1				1	2	1	1	3	6	4	3	46
4/29/2017	4/29/2017	7	7	7	2	32	2	1							2	2	3	3	1	2	4	1	47
4/29/2017	4/29/2017	7	7	7	7	28	2				1				2	1	1	3	2	7	4	2	48
4/29/2017	4/29/2017	4	6	7	4	24	2	1							1	3	3	2	2	4	4	2	49
4/29/2017	4/29/2017	1	7	7	7	40	2		1						1	1		1	1	7	4	1	50
4/29/2017	4/29/2017	1	7	6	4	31	2	1							1	3	1	1	1	4	4	1	51
4/29/2017	4/29/2017	7	2	5	7	33	1	1							1	3	2	1	3	7	4	3	52
4/29/2017	4/29/2017	7	7	4	3	33	2	1							1	3	1	1	2	3	4	2	53
4/29/2017	4/29/2017	6	3	7	2	31	2		1						1	2	1	1	1	2	4	1	54
4/29/2017	4/29/2017	4	7	4	7	28	2	1							1	1	2	1	3	7	4	3	55
4/29/2017	4/29/2017	7	7	7	7	36	2	1							1	2	2	2	3	7	4	3	56
4/29/2017	4/29/2017	7	7	7	1	24	2	1			1				1	2	1	3		1	4		57
4/29/2017	4/29/2017	7	5	7	7	19	2	1							1	3	1	2	3	7	4	3	58
4/29/2017	4/29/2017	7	7	7	7	41	2		1						2	2	1	2	2	7	4	2	59
4/29/2017	4/29/2017																				4		60
4/29/2017	4/29/2017	2	7	3	7	22	2	1							2	1	3	1	3	7	4	3	61
4/29/2017	4/29/2017	1	7	7	1	27	2	1							1	1	2	2	1	1	4	1	62
4/29/2017	4/29/2017	7	7	7	7	32	2	1							1	3	3	2	3	7	4	3	63
4/29/2017	4/29/2017	6	7	7	7	31	2	1			1				1	2	2	2	2	7	4	2	64
4/29/2017	4/29/2017	3	7	7	7	32	2	1							1	3	2	3	3	7	4	3	65
4/29/2017	4/29/2017	6	7	7	7	26	2	1							2	1	3	2	2	7	4	2	66
4/29/2017	4/29/2017	4	7	4	7	38	2	1							1	1	2	1	3	7	4	3	67
4/29/2017	4/29/2017	7	1	7	2	51	2	1							1	2	1	3	3	2	4	3	68
4/29/2017	4/29/2017																				4		69
4/29/2017	4/29/2017	7	7	7	7	27	2	1							2	2	2	1	2	7	4	2	70
4/29/2017	4/29/2017	4	4	7	5	34	2				1				2	1	2	3	1	5	4	1	71
4/29/2017	4/29/2017	2	6	7	6	34	2	1							1	1	2	1	1	6	4	1	72
4/29/2017	4/29/2017	6	7	7	7	25	2		1						2	1	3	2	2	7	4	2	73
4/29/2017	4/29/2017	5	7	7	1	35	2	1							2	1	1	1	1	1	4	1	74
4/29/2017	4/29/2017	7	7	7	7	43	1	1							1	1	3	1	1	7	4	1	75
4/29/2017	4/29/2017	7	7	7	7	24	2	1							1	3	3	1	3	7	4	3	76
4/29/2017	4/29/2017	7	7	4	7	49	2	1		1					2	3	2	1	3	7	4	3	77
4/29/2017	4/29/2017	7	4	7	7	41	2	1							2	3	1	3	2	7	4	2	78
4/29/2017	4/29/2017	6	4	7	7	22	2	1							2	3	1	2	2	7	4	2	79
4/29/2017	4/29/2017	6	6	4	6	26	2	1							2	1	2	1	3	6	4	3	80
4/29/2017	4/29/2017	7	7	7	3	43	2				1				2	3	1	3	1	3	4	1	81
4/29/2017	4/29/2017	6	6	6	6	27	2	1							1	3	2	3	3	6	4	3	82
4/29/2017	4/29/2017	6	7	4	7	26	2	1							2	2	2	1	3	7	4	3	83
4/29/2017	4/29/2017	7	7	7	4	29	2				1				1	3	3	3	1	4	4	1	84
4/29/2017	4/29/2017	4	7	4	7	39	2	1							1	1	2	1	2	7	4	2	85
4/29/2017	4/29/2017	4	7	7	7	38	2	1							1	1	1	2	2	7	4	2	86
4/29/2017	4/29/2017	7	7	7	7	43	2	1							2	2	2	1	2	7	4	2	87
4/29/2017	4/29/2017	7	7	7	7	67	2	1							1	2	2	2	3	7	4	3	88
4/29/2017	4/29/2017	5	7	7	7	29	2	1							2	1	2	1	2	7	4	2	89
4/29/2017	4/29/2017	2	7	7	7	65	2	1							1	1	2	2	1	7	4	1	90
4/29/2017	4/29/2017	7	7	7	6	25	2	1							1	2	2	3	1	6	4	1	91
4/29/2017	4/29/2017	1	6	7	7	30	2	1							2	1	1	2	3	7	4	3	92
4/29/2017	4/29/2017	4	7	7	4	34	2	1							1	3	1	3	1	4	4	1	93
4/29/2017	4/29/2017	5	4	7	7	31	2	1							2	3	2	2	2	7	4	2	94
4/29/2017	4/29/2017	7	6	6	7	25	2	1							2	3	2	3	2	7	4	2	95
4/29/2017	4/29/2017	7	6	7	7	39	2	1							1	2	1	1	2	7	4	2	96
4/29/2017	4/29/2017	7	6	5	7	50	2	1							2	2	1	1	2	7	4	2	97
4/29/2017	4/29/2017	7	4	7	4	32	2	1							2	3	2	3	2	4	4	2	98
4/29/2017	4/29/2017	2	2	6	6	35	1	1							2	1	1	3	2	6	4	2	99
4/29/2017	4/29/2017	3	7	7	7	27	2				1				1	1	3	2	2	7	4	2	100
4/29/2017	4/29/2017	7	7	7	7	32	2	1							1	2	2	1	2	7	4	2	101
4/29/2017	4/29/2017	4	7	7	7	19	2	1							1	1	3	2	3	7	4	3	102
4/29/2017	4/29/2017	6	5	6	6	19	2				1				1	2	1	2	2	6	4	2	103
4/29/2017	4/29/2017	7	7	7	7	41	2	1							1	3	2	3	3	7	4	3	104
4/29/2017	4/29/2017	7	7	7	7	31	2	1							1	2	3	3	1	7	4	1	105
4/29/2017	4/29/2017	7	7	7	7	27	2	1							1	3	1	2	2	7	4	2	106
4/29/2017	4/29/2017	6	7	4	7	47	2	1							1	3	2	1	2	7	4	2	107
4/29/2017	4/29/2017	5	6	6	5	26	2	1							2	2	2	3	3	5	4	3	108
4/29/2017	4/29/2017	7	7	7	7	25	1	1							1	2	3	3	1	7	4	1	109
4/29/2017	4/29/2017	7	7	7	1	22	2				1				1	1	1	2	1	1	4	1	110
4/29/2017	4/29/2017	5	7	6	7	24	2	1							2	2	1	2	3	7	4	3	111
4/29/2017	4/29/2017	6	6	5	6	24	2	1							1	3	3	3	1	6	4	1	112
4/29/2017	4/29/2017	4	7	5	5	30	2	1							1	1	3	1	3	5	4	3	113
4/29/2017	4/29/2017	6	5	7	5	28	2	1							2	2	3	2	2	5	4	2	114
4/29/2017	4/29/2017	6	6	3	7	25	2	1							1	2	1	1	2	7	4	2	115
4/29/2017	4/29/2017	7	7	4	6	49	1	1							1	2	2	1	2	6	4	2	116
4/29/2017	4/29/2017	5	7	5	7	40	2	1							2	1	3	1	3	7	4	3	117
4/29/2017	4/29/2017	6	4	7	7	28	2	1					1	European	2	1	1	1	3	7	4	3	118
4/29/2017	4/29/2017	7	6	7	5	25	2	1							2	3	1	3	2	5	4	2	119
4/29/2017	4/29/2017	7	7	7	4	54	2	1							2	3	2	3	1	4	4	1	120
4/29/2017	4/29/2017	7	7	7	7	26	2	1							2	1	1	1	2	7	4	2	121
4/29/2017	4/29/2017	5	6	3	4	38	2	1							1	3	2	1	2	4	4	2	122
4/29/2017	4/29/2017	6	4	3	6	28	2			1					1	2	1	1	2	6	4	2	123
4/29/2017	4/29/2017	7	7	4	4	29	2	1							1	3	2	1	1	4	4	1	124
4/29/2017	4/29/2017	4	5	7	6	21	2	1							2	1	1	3	3	6	4	3	125
4/29/2017	4/29/2017	6	7	7	3	59	2	1							2	1	2	2	1	3	4	1	126
4/29/2017	4/29/2017	1	7	7	7	27	2	1							1	3	3	2	2	7	4	2	127
4/29/2017	4/29/2017	2	7	5	3	36	2	1							1	1	1	1	1	3	4	1	128
4/29/2017	4/29/2017	7	7	7	6	35	2	1							2	3	2	2	2	6	4	2	129
4/29/2017	4/29/2017	6	6	7	5	41	1						1	Latino	1	1	1	3	1	5	4	1	130
4/29/2017	4/29/2017	1	7	1	7	24	2				1				1	1	3	1	2	7	4	2	131
4/29/2017	4/29/2017	4	7	7	4	47	2	1							1	2	3	3	1	4	4	1	132
4/29/2017	4/29/2017	4	7	7	7	38	2	1							1	1	3	3	1	7	4	1	133
4/29/2017	4/29/2017	5	7	7	7	35	2		1						1	1	1	1	2	7	4	2	134
4/29/2017	4/29/2017	7	7	7	7	38	2				1				2	2	2	2	2	7	4	2	135
4/29/2017	4/29/2017	3	5	5	3	28	2	1							1	1	1	1	2	3	4	2	136
4/29/2017	4/29/2017	3	6	7	7	25	2				1				1	1	1	2	3	7	4	3	137
4/29/2017	4/29/2017	7	7	7	4	32	2	1							1	2	2	2	1	4	4	1	138
4/29/2017	4/29/2017	5	7	7	1	51	2	1							2	2	2	2	1	1	4	1	139
4/29/2017	4/29/2017	6	5	5	7	34	2	1							1	2	1	1	3	7	4	3	140
4/29/2017	4/29/2017	1	7	7	6	28	1	1							1	1	2	3	1	6	4	1	141
4/29/2017	4/29/2017	4	7	5	5	53	2	1							2	3	3	3	2	5	4	2	142
4/29/2017	4/29/2017	5	2	7	7	40	2	1							1	1	1	3	3	7	4	3	143
4/29/2017	4/29/2017	5	7	4	6	28	2				1				1	3	3	1	2	6	4	2	144
4/29/2017	4/29/2017	7	1	7	7	21	2	1			1				2	3	2	1	3	7	4	3	145
4/29/2017	4/29/2017	4	7	7	7	33	2	1			1	1			1	1	3	2	3	7	4	3	146
4/29/2017	4/29/2017	7	7	7	7	32	2				1				1	3	3	3	2	7	4	2	147
4/29/2017	4/29/2017	4	7	6	6	51	1	1							2	1	2	1	1	6	4	1	148
4/29/2017	4/29/2017	7	7	5	6	37	2	1							2	3	3	1	2	6	4	2	149
4/29/2017	4/29/2017	2	7	3	7	50	2	1							1	1	3	2	3	7	4	3	150
4/29/2017	4/29/2017	7	7	7	6	37	1	1							1	3	1	3	2	6	4	2	151
4/29/2017	4/29/2017	7	7	4	4	33	2	1							2	3	2	1	1	4	4	1	152
4/29/2017	4/29/2017	7	7	6	7	54	2	1							2	1	3	1	3	7	4	3	153
4/29/2017	4/29/2017	6	6	6	7	53	2	1							1	2	3	3	3	7	4	3	154
4/29/2017	4/29/2017	5	6	5	6	28	2	1							1	3	2	1	3	6	4	3	155
4/29/2017	4/29/2017	7	7	5	7	26	2				1				1	2	2	1	3	7	4	3	156
4/29/2017	4/29/2017	7	7	7	7	26	1	1							2	1	3	2	2	7	4	2	157
4/29/2017	4/29/2017	7	7	7	7	29	2	1							2	3	1	2	1	7	4	1	158
4/29/2017	4/29/2017	7	7	7	6	28	2	1							1	3	2	2	2	6	4	2	159
4/29/2017	4/29/2017	5	7	7	7	34	2	1							1	1	3	1	1	7	4	1	160
4/29/2017	4/29/2017	6	7	7	7	21	2	1							2	3	3	3	1	7	4	1	161
4/29/2017	4/29/2017	4	7	6	6	24	2	1							1	3	3	1	3	6	4	3	162
4/29/2017	4/29/2017	7	7	4	6	30	2	1							2	3	2	1	2	6	4	2	163
4/29/2017	4/29/2017	4	7	7	7	47	2				1				2	3	1	3	2	7	4	2	164
4/29/2017	4/29/2017	4	6	3	7	27	2				1				1	3	3	1	3	7	4	3	165
4/29/2017	4/29/2017	4	7	7	7	31	2	1							1	1	2	3	3	7	4	3	166
4/29/2017	4/29/2017	3	7	7	6	34	2				1				1	1	1	3	2	6	4	2	167
4/29/2017	4/29/2017	4	7	7	6	35	2	1							1	1	3	3	2	6	4	2	168
4/29/2017	4/29/2017	2	6	7	7	38	2	1							2	1	2	2	2	7	4	2	169
4/29/2017	4/29/2017	4	7	4	7	33	2	1							2	3	1	1	2	7	4	2	170
4/29/2017	4/29/2017	7	7	7	7	36		1							2	2	3	3	3	7	4	3	171
4/29/2017	4/29/2017	6	7	7	6	24	2	1							1	1	1	1	1	6	4	1	172
4/29/2017	4/29/2017	6	7	7	7	28	2	1							1	3	1	3	1	7	4	1	173
4/29/2017	4/29/2017	2	3	6	5	32	2	1							1	3	3	3	2	5	4	2	174
4/29/2017	4/29/2017	7	5	7	5	32	2	1							2	2	2	3	2	5	4	2	175
4/29/2017	4/29/2017	6	7	7	2	40	2				1				1	2	2	1	1	2	4	1	176
4/29/2017	4/29/2017	7	7	6	6	36	2	1							1	3	3	1	1	6	4	1	177
4/29/2017	4/29/2017	7	7	7	4	51	2	1							2	3	3	2	1	4	4	1	178
4/29/2017	4/29/2017	4	7	7	7	51	2	1							1	1	2	3	3	7	4	3	179
4/29/2017	4/29/2017	5	7	6	5	25	2	1							2	3	3	2	1	5	4	1	180
4/29/2017	4/29/2017	5	5	6	3	25	2	1							1	2	1	1	3	3	4	3	181
4/29/2017	4/29/2017	7	7	4	7	33	2	1							2	2	3	1	2	7	4	2	182
4/29/2017	4/29/2017	7	7	7	7	50	2	1	1						2	3	2	2	3	7	4	3	183
4/29/2017	4/29/2017	3	6	4	2	26	2	1							1	3	1	3	1	2	4	1	184
4/29/2017	4/29/2017	7	7	2	6	31	2				1				1	2	3	1	3	6	4	3	185
4/29/2017	4/29/2017	7	7	6	5	24	2	1							2	3	2	1	1	5	4	1	186
4/29/2017	4/29/2017	6	7	7	6	26	1	1							1	3	1	3	3	6	4	3	187
4/29/2017	4/29/2017	3	4	6	5	36	2	1							1	1	2	3	2	5	4	2	188
4/29/2017	4/29/2017	5	5	4	3											3	2	1	1	3	4	1	189
4/29/2017	4/29/2017	7	7	5	4	39	2	1							1	2	1	1	1	4	4	1	190
4/29/2017	4/29/2017	2	3	7	7	22	1	1							2	1	1	2	3	7	4	3	191
4/29/2017	4/29/2017	7	7	7	7	28	2				1				1	2	1	3	2	7	4	2	192
4/29/2017	4/29/2017	7	7	7	7	32	2	1							1	3	3	2	2	7	4	2	193
4/29/2017	4/29/2017	7	7	6	7	27	2						1	Middle Eastern	2	2	2	1	1	7	4	1	194
4/29/2017	4/29/2017	7	7	7	7	26	2	1							1	2	2	3	2	7	4	2	195
4/29/2017	4/29/2017	7	7	7	7	44	2	1							2	3	2	2	2	7	4	2	196
4/29/2017	4/29/2017																				4		197
4/29/2017	4/29/2017	6	6	6	7	28	2	1							2	2	2	2	2	7	4	2	198
4/29/2017	4/29/2017	7	4	7	6	25	2	1							1	3	1	2	2	6	4	2	199
4/29/2017	4/29/2017	7	7	7	7	36	2				1				1	2	2	3	1	7	4	1	200
4/29/2017	4/29/2017	7	4	4	4	28	1						1	mix	1	2	2	3	1	4	4	1	201
4/29/2017	4/29/2017	1	7	3	7	27	2	1							1	1	3	1	2	7	4	2	202
4/29/2017	4/29/2017	7	7	7	6	43	1	1							1	3	2	2	2	6	4	2	203
4/29/2017	4/29/2017	7	3	7	7	28	2	1							1	2	1	1	2	7	4	2	204
4/29/2017	4/29/2017	7	7	4	4	27	2	1							1	2	3	3	1	4	4	1	205
4/29/2017	4/29/2017	7	7	7	7	40	2	1							2	2	2	2	2	7	4	2	206
4/29/2017	4/29/2017	4	7	7	7	35	2				1				2	1	2	2	3	7	4	3	207
4/29/2017	4/29/2017	5	5	5	5	24	2	1							1		1	2	2	5	4	2	208
4/29/2017	4/29/2017																				4		209
4/29/2017	4/29/2017	7	7	5	7	30	2	1							1	2	1	1	2	7	4	2	210
4/29/2017	4/29/2017	6	6	6	5	24	2	1							1	3	2	3	1	5	4	1	211
4/29/2017	4/29/2017	7	7	6	3	26	2				1				1	2	1	1	1	3	4	1	212
4/29/2017	4/29/2017	7	7	4	7	26	2	1							1	1	3	1	3	7	4	3	213
4/29/2017	4/29/2017	4	7	5	6	37	2				1				1	1	1	3	3	6	4	3	214
4/29/2017	4/29/2017	7	7	7	7	51	2	1							1	1	3	2	3	7	4	3	215
4/29/2017	4/29/2017	5	7	7	5	22	2				1				1	1	2	3	1	5	4	1	216
4/29/2017	4/29/2017	6	7	7	6	32	2	1							1	2	2	2	2	6	4	2	217
4/29/2017	4/29/2017	6	6	5	6	23	2	1							1	3	3	3	2	6	4	2	218
4/29/2017	4/29/2017	7	7	7	7	28	2	1							2	2	2	2	3	7	4	3	219
4/29/2017	4/29/2017	5	7	7	6	24	2	1							1	1	2	3	1	6	4	1	220
4/29/2017	4/29/2017	7	7	7	7	46	2	1							2	3	3	3	3	7	4	3	221
4/29/2017	4/29/2017	5	6	4	6	24	2	1							1	2	3	1	1	6	4	1	222
4/29/2017	4/29/2017	4	7	7	7	57	2		1						1	1	3	3	2	7	4	2	223
4/29/2017	4/29/2017	4	7	6	1	36	2	1							1	3	3	1	2	1	4	2	224
4/29/2017	4/29/2017	7	7	7	7	36	2	1							1	3	3	2	2	7	4	2	225
4/29/2017	4/29/2017	7	7	7	7	35	2	1							1	2	1	3	3	7	4	3	226
4/29/2017	4/29/2017	7	6	7	7	23	2	1							2	2	1	1	1	7	4	1	227
4/29/2017	4/29/2017	4	5	6	7	54	2	1							2	1	1	1	3	7	4	3	228
4/29/2017	4/29/2017	4	6	7	6	38	2	1							2	3	1	1	2	6	4	2	229
4/29/2017	4/29/2017	7	4	4	5	26	2	1	1						2	2	2	1	1	5	4	1	230
4/29/2017	4/29/2017	7	6	6	7	21	2	1			1				2	2	2	1	2	7	4	2	231
4/29/2017	4/29/2017	4	6	7	3	25	2	1								2	1	2	1	3	4	1	232
4/29/2017	4/29/2017	7	7	4	7	62	2	1							2	2	3	1	3	7	4	3	233
4/29/2017	4/29/2017	7	7	7	5	48	2	1							2	3	3	2	1	5	4	1	234
4/29/2017	4/29/2017	6	6	6	6	61	2	1							1	2	2	2	3	6	4	3	235
4/29/2017	4/29/2017	6	7	7	4	21	2	1							1	2	3	2	1	4	4	1	236
4/29/2017	4/29/2017	5	7	7	7	41	2	1							2	1	1	2	2	7	4	2	237
4/29/2017	4/29/2017	7	7	7	7	58	2	1							2	1	3	1	1	7	4	1	238
4/29/2017	4/29/2017	7	7	7	7	20	2	1							2	2	2	1	2	7	4	2	239
4/29/2017	4/29/2017	7	7	7	7	33	2	1							1	3	2	2	2	7	4	2	240
4/29/2017	4/29/2017	7	7	7	7	28	2	1							2	1	1	2	2	7	4	2	241
4/29/2017	4/29/2017	7	7	7	2	45	2	1							2	3	3	2	1	2	4	1	242
4/29/2017	4/29/2017	4	7	7	7	50	2	1							1	1	3	3	3	7	4	3	243
4/29/2017	4/29/2017	7	7	6	7	26	2	1							2	1	3	1	3	7	4	3	244
4/29/2017	4/29/2017	1	7	7	7	44	2	1							1	1	3	3	1	7	4	1	245
4/29/2017	4/29/2017	6	7	6	4	31	2	1							2	1	1	3	1	4	4	1	246
4/29/2017	4/29/2017																				4		247
4/29/2017	4/29/2017	5	7	6	6	30	2	1							1	2	3	3	2	6	4	2	248
4/29/2017	4/29/2017	6	5	6	6	25	2	1							2	2	2	2	3	6	4	3	249
4/29/2017	4/29/2017																				4		250
4/29/2017	4/29/2017	7	7	4	4	35	2	1							1	3	2	1	1	4	4	1	251
4/29/2017	4/29/2017	7	7	7	7	35	2	1	1	1					1	1	3	2	2	7	4	2	252
4/29/2017	4/29/2017	6	7	6	4	35	2	1							2	1	2	1	1	4	4	1	253
4/29/2017	4/29/2017	7	7	7	7	24	2	1							1	2	3	3	2	7	4	2	254
4/29/2017	4/29/2017	6	6	6	6	44	2	1							2	3	1	1	1	6	4	1	255
4/29/2017	4/29/2017																				4		256
4/29/2017	4/29/2017	7	6	7	6	32	2	1							1	2	1	2	3	6	4	3	257
4/29/2017	4/29/2017	7	4	7	7	28	2	1							2	2	1	2	3	7	4	3	258
4/29/2017	4/29/2017	7	7	4	4	29	2	1							1	2	2	1	1	4	4	1	259
4/29/2017	4/29/2017	6	5	7	7	33	2	1							1	2	1	3	3	7	4	3	260
4/29/2017	4/29/2017	6	7	7	2	30	2	1							1	2	2	1	1	2	4	1	261
4/29/2017	4/29/2017	6	7	7	2	37	2		1						1	1	2	3	1	2	4	1	262
4/29/2017	4/29/2017	3	5	7	3	24	2	1							1	1	1	3	1	3	4	1	263
4/29/2017	4/29/2017	7	7	5	7	37	1	1							1	2	3	1	2	7	4	2	264
4/29/2017	4/29/2017																				4		265
4/29/2017	4/29/2017	6	7	6	3	28	2	1							1	2	2	3	1	3	4	1	266
4/29/2017	4/29/2017																				4		267
4/29/2017	4/29/2017	7	4	7	4	56	1	1							2	3	1	3	1	4	4	1	268
4/29/2017	4/29/2017	5	6	4	3	41	2	1							1	3	1	1	1	3	4	1	269
4/29/2017	4/29/2017	7	7	7	7	26	2	1							1	1	2	2	2	7	4	2	270
4/29/2017	4/29/2017	7	5	4	5	39	2	1							1	2	1	1	3	5	4	3	271
4/29/2017	4/29/2017	2	7	7	7	43	2		1						2	1	1	2	3	7	4	3	272
4/29/2017	4/29/2017	5	4	2	3	31	2	1							1	3	3	1	3	3	4	3	273
4/29/2017	4/29/2017	7	7	6	3	40	2	1							2	3	1	1	1	3	4	1	274
4/29/2017	4/29/2017	4	7	6	5	25	2	1							2	1	3	1	1	5	4	1	275
4/29/2017	4/29/2017	5	7	6	6	48	2	1							2	3	2	1	2	6	4	2	276
4/29/2017	4/29/2017	6	5	4	7	30	2	1							1	2	1	1	3	7	4	3	277
4/29/2017	4/29/2017	2	7	7	7	28	1	1							1	1	3	2	1	7	4	1	278
4/29/2017	4/29/2017	5	6	3	4	51	2	1							2	3	2	1	3	4	4	3	279
4/29/2017	4/29/2017	5	6	6	4	30	2	1							1	3	1	2	2	4	4	2	280
4/29/2017	4/29/2017	5	7	6	4	56	2	1							2	1	2	2	1	4	4	1	281
4/29/2017	4/29/2017	7	7	5	7	20	2	1							2	2	2	1	3	7	4	3	282
4/29/2017	4/29/2017	7	7	7	7	43	2	1							2	3	3	3	3	7	4	3	283
4/29/2017	4/29/2017	6	4	7	5	31	2	1							1	2	2	2	2	5	4	2	284
4/29/2017	4/29/2017	4	6	6	2	40	2	1							1	3	2	3	2	2	4	2	285
4/29/2017	4/29/2017	6	7	7	7	23	2				1				1	1	1	2	3	7	4	3	286
4/29/2017	4/29/2017	7	5	3	7	26	2	1							2	1	3	2	2	7	4	2	287
4/29/2017	4/29/2017	7	7	7	2	42	2	1							2	2	1	2	1	2	4	1	288
4/29/2017	4/29/2017	7	7	7	6	25	2	1							1	1	2	2	1	6	4	1	289
4/29/2017	4/29/2017	6	7	7	7	28	2	1							1	2	3	1	2	7	4	2	290
4/29/2017	4/29/2017	6	7	7	7	32	2				1				1	2	3	2	2	7	4	2	291
4/29/2017	4/29/2017	4	6	3	6	50	2		1						2	3	1	1	3	6	4	3	292
4/29/2017	4/29/2017	7	7	7	5	49	2	1							2	2	1	3	2	5	4	2	293
4/29/2017	4/29/2017	3	3	1	3	25	1	1							1	1	1	2	1	3	4	1	294
4/29/2017	4/29/2017																				4		295
4/29/2017	4/29/2017	7	6	5	2	69	2	1							1	3	1	1	1	2	4	1	296
4/29/2017	4/29/2017	6	7	7	7	37	2		1						1	2	3	2	3	7	4	3	297
4/29/2017	4/29/2017	6	6	7	5	33	2	1							2	3	2	2	1	5	4	1	298
4/29/2017	4/29/2017	1	6	4	7	27	2		1						2	1	1	2	3	7	4	3	299
4/29/2017	4/29/2017	6	6	6	6	25	1	1					1	Hispanic	1	2	1	2	1	6	4	1	300
4/29/2017	4/29/2017	6	6	6	5	23	2	1							1	1	1	1	3	5	4	3	301
4/29/2017	4/29/2017	2	7	7	7	23	2	1			1				2	1	3	2	2	7	4	2	302
4/29/2017	4/29/2017	6	7	6	6	40	2	1							1	3	3	1	2	6	4	2	303
4/29/2017	4/29/2017	4	7	7	6	59	2	1							2	1	3	3	2	6	4	2	304
4/29/2017	4/29/2017	7	7	7	7	32	1	1							2	3	2	2	3	7	4	3	305
4/29/2017	4/29/2017	7	7	7	3	35	2	1							2	2	3	3	2	3	4	2	306
4/29/2017	4/29/2017	6	7	7	1	27	2	1							2	2	1	1	2	1	4	2	307
4/29/2017	4/29/2017	7	7	5	7	43	2	1							2	3	3	1	2	7	4	2	308
