# Supplementary material for: Body camera footage leads to lower judgments of intent than dash camera footage
Source: Proc Natl Acad Sci U S A. 2019 Jan 7;116(4):1201–6. doi: 10.1073/pnas.1805928116 (PMC6347687; doi:10.1073/pnas.1805928116)
Supplement: Supplementary File [file pnas.1805928116.sd07.csv]

	age	White	gender	VID_TYPE	SCENARIO	INTENT	ID
1	27	2	Male	DashCam	StuffedAnimal	7	1
2	22	2	Female	DashCam	StuffedAnimal	7	2
3	23	2	Female	DashCam	StuffedAnimal	7	3
4	38	2	Female	DashCam	StuffedAnimal	4	4
5	29	2	Male	BodyCam-Visible	StuffedAnimal	7	5
6	33	1	Female	BodyCam-Visible	StuffedAnimal	7	6
7	33	2	Male	DashCam	StuffedAnimal	7	7
8	35	2	Female	BodyCam-Visible	StuffedAnimal	7	8
9	27	2	Female	BodyCam-Face	StuffedAnimal	7	9
10	26	2	Female	BodyCam-Visible	StuffedAnimal	5	10
11	40	2	Male	BodyCam-Obscured	StuffedAnimal	7	11
12	56	2	Female	BodyCam-Obscured	StuffedAnimal	7	12
13	50	2	Female	BodyCam-Visible	StuffedAnimal	7	13
14	33	2	Female	BodyCam-Face	StuffedAnimal	7	14
15	32	2	Female	DashCam	StuffedAnimal	6	15
16	32	2	Male	DashCam	StuffedAnimal	7	16
17	35	2	Female	BodyCam-Obscured	StuffedAnimal	5.5	17
18	34	2	Female	BodyCam-Face	StuffedAnimal	5	18
19	26	2	Female	BodyCam-Visible	StuffedAnimal	7	19
20	35	2	Female	BodyCam-Obscured	StuffedAnimal	7	20
21	49	2	Male	BodyCam-Obscured	StuffedAnimal	6	21
22	67	2	Female	DashCam	StuffedAnimal	7	22
23	33	2	Male	BodyCam-Visible	StuffedAnimal	6	23
24	19	2	Female	BodyCam-Face	StuffedAnimal	7	24
25	29	2	Female	BodyCam-Obscured	StuffedAnimal	7	25
26	19	2	Female	BodyCam-Visible	StuffedAnimal	7	26
27	53	2	Female	BodyCam-Obscured	StuffedAnimal	6	27
28	38	2	Female	DashCam	StuffedAnimal	7	28
29	28	2	Male	BodyCam-Obscured	StuffedAnimal	7	29
30	34	1	Male	BodyCam-Visible	StuffedAnimal	7	30
31	26	2	Female	BodyCam-Visible	StuffedAnimal	7	31
32	30	1	Male	BodyCam-Face	StuffedAnimal	6	32
33	32	2	Male	DashCam	StuffedAnimal	6	33
34	48	2	Male	DashCam	StuffedAnimal	7	34
35	27	2	Female	BodyCam-Face	StuffedAnimal	7	35
36	33	2	Male	BodyCam-Visible	StuffedAnimal	5.5	36
37	25	2	Female	DashCam	StuffedAnimal	5.5	37
38	33	2	Male	BodyCam-Visible	StuffedAnimal	7	38
39	35	2	Female	BodyCam-Face	StuffedAnimal	7	39
40	23	2	Male	DashCam	StuffedAnimal	7	40
41	30	2	Female	BodyCam-Visible	StuffedAnimal	7	41
42	31	2	Female	DashCam	StuffedAnimal	7	42
43	68	2	Male	DashCam	StuffedAnimal	7	43
44	61	2	Male	BodyCam-Obscured	StuffedAnimal	5	44
45	57	2	Male	DashCam	StuffedAnimal	7	45
46	25	2	Female	BodyCam-Visible	StuffedAnimal	7	46
47	27	2	Male	BodyCam-Visible	StuffedAnimal	7	47
48	21	2	Female	BodyCam-Face	StuffedAnimal	7	48
49	25	2	Male	DashCam	StuffedAnimal	7	49
50	42	2	Female	DashCam	StuffedAnimal	7	50
51	52	2	Male	DashCam	StuffedAnimal	7	51
52	21	2	Female	BodyCam-Face	StuffedAnimal	6.5	52
53	22	1	Female	BodyCam-Obscured	StuffedAnimal	7	53
54	63	2	Female	BodyCam-Visible	StuffedAnimal	7	54
55	55	1	Female	DashCam	StuffedAnimal	7	55
56	48	2	Male	BodyCam-Face	StuffedAnimal	7	56
57	23	1	Male	DashCam	StuffedAnimal	7	57
58	27	2	Female	BodyCam-Visible	StuffedAnimal	7	58
59	34	2	Male	DashCam	StuffedAnimal	7	59
60	55	2	Male	DashCam	StuffedAnimal	7	60
61	46	2	Male	BodyCam-Face	StuffedAnimal	5.5	61
62	29	2	Female	BodyCam-Obscured	StuffedAnimal	5.5	62
63	22	2	Male	BodyCam-Visible	StuffedAnimal	7	63
64	22	1	Female	BodyCam-Obscured	StuffedAnimal	6	64
65	23	2	Female	BodyCam-Obscured	StuffedAnimal	7	65
66	27	2	Male	DashCam	StuffedAnimal	5	66
67	55	2	Female	BodyCam-Obscured	StuffedAnimal	7	67
68	25	2	Male	BodyCam-Obscured	StuffedAnimal	6.5	68
69	53	2	Female	BodyCam-Face	StuffedAnimal	5.5	69
70	27	2	Male	BodyCam-Visible	StuffedAnimal	6	70
71	24	2	Male	BodyCam-Visible	StuffedAnimal	7	71
72	23	2	Female	BodyCam-Face	StuffedAnimal	5	72
73	48	2	Male	BodyCam-Face	StuffedAnimal	2	73
74	27	2	Female	BodyCam-Visible	StuffedAnimal	7	74
75	22	2	Male	DashCam	StuffedAnimal	7	75
76	27	1	Female	BodyCam-Face	StuffedAnimal	7	76
77	25	1	Female	BodyCam-Visible	StuffedAnimal	6.5	77
78	44	2	Male	BodyCam-Face	StuffedAnimal	7	78
79	39	1	Male	BodyCam-Visible	StuffedAnimal	7	79
80	63	2	Male	BodyCam-Visible	StuffedAnimal	7	80
81	59	2	Male	DashCam	StuffedAnimal	7	81
82	34	1	Female	BodyCam-Obscured	StuffedAnimal	5	82
83	36	2	Male	BodyCam-Visible	StuffedAnimal	7	83
84	38	2	Female	DashCam	StuffedAnimal	7	84
85	32	2	Female	BodyCam-Obscured	StuffedAnimal	5	85
86	27	2	Male	BodyCam-Face	StuffedAnimal	7	86
87	27	2	Male	BodyCam-Visible	StuffedAnimal	7	87
88	25	2	Male	BodyCam-Obscured	StuffedAnimal	7	88
89	35	2	Female	BodyCam-Visible	StuffedAnimal	7	89
90	24	2	Female	BodyCam-Visible	StuffedAnimal	7	90
91	44	2	Male	BodyCam-Obscured	StuffedAnimal	7	91
92	36	2	Male	BodyCam-Face	StuffedAnimal	5	92
93	36	2	Male	BodyCam-Face	StuffedAnimal	5	93
94	30	2	Male	BodyCam-Visible	StuffedAnimal	7	94
95	45	2	Male	BodyCam-Face	StuffedAnimal	6	95
96	29	2	Male	BodyCam-Visible	StuffedAnimal	7	96
97	32	1	Male	BodyCam-Face	StuffedAnimal	4.5	97
98	45	2	Female	BodyCam-Visible	StuffedAnimal	6	98
99	36	2	Male	BodyCam-Visible	StuffedAnimal	7	99
100	27	2	Female	DashCam	StuffedAnimal	6.5	100
101	25	2	Male	BodyCam-Face	StuffedAnimal	3.5	101
102	32	2	Female	DashCam	StuffedAnimal	7	102
103	35	1	Female	BodyCam-Obscured	StuffedAnimal	7	103
104	43	2	Male	BodyCam-Obscured	StuffedAnimal	6	104
105	33	2	Female	BodyCam-Visible	StuffedAnimal	7	105
106	41	1	Female	BodyCam-Visible	StuffedAnimal	7	106
107	52	2	Male	BodyCam-Face	StuffedAnimal	7	107
108	25	2	Male	BodyCam-Obscured	StuffedAnimal	7	108
109	38	2	Male	BodyCam-Face	StuffedAnimal	6	109
110	35	2	Female	BodyCam-Visible	StuffedAnimal	7	110
111	33	2	Female	BodyCam-Face	StuffedAnimal	4	111
112	42	2	Male	DashCam	StuffedAnimal	7	112
113	29	2	Female	BodyCam-Face	StuffedAnimal	5	113
114	58	2	Male	DashCam	StuffedAnimal	7	114
115	31	2	Female	BodyCam-Face	StuffedAnimal	7	115
116	29	2	Female	BodyCam-Obscured	StuffedAnimal	7	116
117	48	2	Female	BodyCam-Obscured	StuffedAnimal	5	117
118	28	2	Male	BodyCam-Face	StuffedAnimal	5	118
119	55	2	Male	BodyCam-Obscured	StuffedAnimal	7	119
120	48	2	Male	BodyCam-Obscured	StuffedAnimal	5.5	120
121	35	2	Male	BodyCam-Visible	StuffedAnimal	7	121
122	26	2	Male	BodyCam-Obscured	StuffedAnimal	5.5	122
123	50	2	Male	BodyCam-Visible	StuffedAnimal	7	123
124	28	2	Female	BodyCam-Visible	StuffedAnimal	7	124
125	21	2	Male	BodyCam-Obscured	StuffedAnimal	5	125
126	65	2	Female	BodyCam-Visible	StuffedAnimal	4.5	126
127	25	2	Female	DashCam	StuffedAnimal	6.5	127
128	39	2	Female	BodyCam-Face	StuffedAnimal	4	128
129	32	2	Male	BodyCam-Face	StuffedAnimal	6	129
130	24	2	Male	BodyCam-Obscured	StuffedAnimal	5	130
131	29	2	Female	DashCam	StuffedAnimal	7	131
132	34	2	Female	BodyCam-Obscured	StuffedAnimal	7	132
133	40	2	Male	BodyCam-Face	StuffedAnimal	3	133
134	60	2	Female	BodyCam-Face	StuffedAnimal	4	134
135	22	2	Male	BodyCam-Face	StuffedAnimal	6.5	135
136	37	2	Male	DashCam	StuffedAnimal	7	136
137	38	2	Male	BodyCam-Obscured	StuffedAnimal	1	137
138	33	2	Female	DashCam	StuffedAnimal	7	138
139	28	2	Female	BodyCam-Obscured	StuffedAnimal	4	139
140	28	2	Male	BodyCam-Obscured	StuffedAnimal	7	140
141	42	2	Male	BodyCam-Obscured	StuffedAnimal	7	141
142	51	2	Male	DashCam	StuffedAnimal	7	142
143	33	2	Female	DashCam	StuffedAnimal	7	143
144	35	2	Female	BodyCam-Visible	StuffedAnimal	7	144
145	26	2	Female	BodyCam-Obscured	StuffedAnimal	7	145
146	38	2	Male	BodyCam-Face	StuffedAnimal	7	146
147	42	2	Male	DashCam	StuffedAnimal	7	147
148	47	2	Female	BodyCam-Visible	StuffedAnimal	7	148
149	27	2	Female	BodyCam-Obscured	StuffedAnimal	4	149
150	26	2	Female	BodyCam-Obscured	StuffedAnimal	7	150
151	23	2	Male	BodyCam-Visible	StuffedAnimal	7	151
152	27	2	Female	BodyCam-Visible	StuffedAnimal	4.5	152
153	44	2	Male	BodyCam-Face	StuffedAnimal	7	153
154	35	2	Male	BodyCam-Obscured	StuffedAnimal	7	154
155	35	2	Male	BodyCam-Obscured	StuffedAnimal	5	155
156	48	2	Male	BodyCam-Visible	StuffedAnimal	7	156
157	23	2	Female	BodyCam-Obscured	StuffedAnimal	7	157
158	20	2	Female	BodyCam-Obscured	StuffedAnimal	5	158
159	20	2	Female	BodyCam-Obscured	StuffedAnimal	7	159
160	30	2	Female	BodyCam-Visible	StuffedAnimal	7	160
161	36	2	Female	BodyCam-Visible	StuffedAnimal	7	161
162	50	2	Male	BodyCam-Face	StuffedAnimal	7	162
163	26	1	Female	BodyCam-Face	StuffedAnimal	6	163
164	31	2	Male	DashCam	StuffedAnimal	7	164
165	25	2	Male	BodyCam-Obscured	StuffedAnimal	6.5	165
166	23	2	Female	DashCam	StuffedAnimal	7	166
167	30	1	Female	DashCam	StuffedAnimal	7	167
168	43	1	Female	BodyCam-Face	StuffedAnimal	7	168
169	30	2	Male	BodyCam-Visible	StuffedAnimal	5.5	169
170	37	2	Male	BodyCam-Visible	StuffedAnimal	3	170
171	35	2	Female	DashCam	StuffedAnimal	7	171
172	24	2	Female	DashCam	StuffedAnimal	7	172
173	49	2	Male	DashCam	StuffedAnimal	7	173
174	54	2	Male	BodyCam-Obscured	StuffedAnimal	5	174
175	35	2	Female	DashCam	StuffedAnimal	7	175
176	21	2	Male	BodyCam-Visible	StuffedAnimal	6	176
177	20	2	Male	BodyCam-Visible	StuffedAnimal	7	177
178	39	2	Male	BodyCam-Visible	StuffedAnimal	7	178
179	30	2	Male	BodyCam-Visible	StuffedAnimal	7	179
180	62	2	Male	BodyCam-Obscured	StuffedAnimal	6	180
181	53	2	Female	BodyCam-Visible	StuffedAnimal	7	181
182	46	1	Female	BodyCam-Obscured	StuffedAnimal	5	182
183	24	2	Female	DashCam	StuffedAnimal	7	183
184	32	2	Male	BodyCam-Face	StuffedAnimal	4	184
185	33	1	Female	BodyCam-Visible	StuffedAnimal	6	185
186	41	2	Male	BodyCam-Visible	StuffedAnimal	7	186
187	40	2	Female	DashCam	StuffedAnimal	6	187
188	31	2	Female	DashCam	StuffedAnimal	7	188
189	35	2	Female	DashCam	StuffedAnimal	7	189
190	28	2	Female	DashCam	StuffedAnimal	7	190
191	25	2	Male	BodyCam-Visible	StuffedAnimal	7	191
192	44	2	Male	BodyCam-Obscured	StuffedAnimal	7	192
193	37	2	Female	DashCam	StuffedAnimal	7	193
194	19	2	Male	BodyCam-Visible	StuffedAnimal	7	194
195	41	2	Male	BodyCam-Visible	StuffedAnimal	7	195
196	20	2	Female	DashCam	StuffedAnimal	7	196
197	23	2	Female	BodyCam-Obscured	StuffedAnimal	7	197
198	27	1	Female	BodyCam-Visible	StuffedAnimal	6.5	198
199	44	2	Female	BodyCam-Visible	StuffedAnimal	7	199
200	21	2	Female	DashCam	StuffedAnimal	7	200
201	47	2	Female	DashCam	StuffedAnimal	7	201
202	55	2	Male	DashCam	StuffedAnimal	7	202
203	56	2	Female	BodyCam-Obscured	StuffedAnimal	4	203
204	22	2	Female	DashCam	StuffedAnimal	7	204
205	33	2	Male	BodyCam-Visible	StuffedAnimal	7	205
206	36	2	Female	BodyCam-Face	StuffedAnimal	4	206
207	61	2	Male	BodyCam-Face	StuffedAnimal	7	207
208	28	2	Female	BodyCam-Face	StuffedAnimal	5.5	208
209	27	2	Female	DashCam	StuffedAnimal	4.5	209
210	37	2	Male	BodyCam-Obscured	StuffedAnimal	1.5	210
211	40	2	Female	BodyCam-Face	StuffedAnimal	5.5	211
212	19	2	Female	BodyCam-Obscured	StuffedAnimal	7	212
213	41	1	Male	DashCam	StuffedAnimal	7	213
214	27	1	Female	BodyCam-Visible	StuffedAnimal	4	214
215	22	2	Female	BodyCam-Obscured	StuffedAnimal	5	215
216	24	2	Female	BodyCam-Obscured	StuffedAnimal	4	216
217	50	2	Male	DashCam	StuffedAnimal	7	217
218	40	1	Female	BodyCam-Visible	StuffedAnimal	7	218
219	66	2	Female	BodyCam-Visible	StuffedAnimal	7	219
220	65	2	Male	BodyCam-Visible	StuffedAnimal	7	220
221	30	2	Female	BodyCam-Visible	StuffedAnimal	7	221
222	28	2	Female	DashCam	StuffedAnimal	5.5	222
223	21	2	Female	BodyCam-Face	StuffedAnimal	6	223
224	29	2	Female	BodyCam-Obscured	StuffedAnimal	5.5	224
225	29	2	Female	BodyCam-Obscured	StuffedAnimal	7	225
226	35	2	Male	BodyCam-Visible	StuffedAnimal	7	226
227	33	2	Female	BodyCam-Face	StuffedAnimal	7	227
228	67	2	Female	BodyCam-Obscured	StuffedAnimal	6	228
229	36	2	Female	BodyCam-Face	StuffedAnimal	6.5	229
230	22	2	Female	BodyCam-Visible	StuffedAnimal	3.5	230
231	19	2	Female	BodyCam-Visible	StuffedAnimal	7	231
232	36	2	Male	DashCam	StuffedAnimal	7	232
233	24	2	Male	DashCam	StuffedAnimal	7	233
234	30	1	Female	BodyCam-Face	StuffedAnimal	4.5	234
235	21	2	Female	BodyCam-Face	StuffedAnimal	7	235
236	37	2	Female	BodyCam-Obscured	StuffedAnimal	4	236
237	36	2	Male	BodyCam-Visible	StuffedAnimal	7	237
238	46	2	Female	BodyCam-Face	StuffedAnimal	6	238
239	24	2	Male	BodyCam-Visible	StuffedAnimal	6.5	239
240	21	2	Female	DashCam	StuffedAnimal	7	240
241	31	2	Male	DashCam	StuffedAnimal	7	241
242	20	2	Male	BodyCam-Obscured	StuffedAnimal	7	242
243	34	2	Female	BodyCam-Face	StuffedAnimal	7	243
244	25	2	Male	BodyCam-Face	StuffedAnimal	7	244
245	33	1	Female	BodyCam-Obscured	StuffedAnimal	6	245
246	24	2	Male	BodyCam-Obscured	StuffedAnimal	7	246
247	34	2	Female	DashCam	StuffedAnimal	7	247
248	38	2	Female	BodyCam-Obscured	StuffedAnimal	6.5	248
249	35	2	Male	DashCam	StuffedAnimal	7	249
250	23	2	Male	BodyCam-Visible	StuffedAnimal	7	250
251	25	2	Female	BodyCam-Visible	StuffedAnimal	7	251
252	42	2	Female	DashCam	StuffedAnimal	7	252
253	42	2	Male	BodyCam-Visible	StuffedAnimal	7	253
254	42	2	Male	BodyCam-Face	StuffedAnimal	7	254
255	28	2	Male	DashCam	StuffedAnimal	7	255
256	69	2	Female	BodyCam-Obscured	StuffedAnimal	7	256
257	31	2	Male	BodyCam-Obscured	StuffedAnimal	7	257
258	29	2	Female	BodyCam-Obscured	StuffedAnimal	7	258
259	31	2	Female	DashCam	StuffedAnimal	7	259
260	42	2	Male	DashCam	StuffedAnimal	7	260
261	45	2	Male	DashCam	StuffedAnimal	7	261
262	64	1	Female	BodyCam-Face	StuffedAnimal	6.5	262
263	34	2	Male	BodyCam-Obscured	StuffedAnimal	7	263
264	33	2	Female	BodyCam-Visible	StuffedAnimal	7	264
265	41	1	Female	BodyCam-Face	StuffedAnimal	4.5	265
266	30	2	Female	DashCam	StuffedAnimal	6	266
267	27	2	Female	DashCam	StuffedAnimal	7	267
268	45	2	Male	DashCam	StuffedAnimal	7	268
269	28	1	Female	BodyCam-Visible	StuffedAnimal	4.5	269
270	50	2	Female	DashCam	StuffedAnimal	7	270
271	50	2	Male	DashCam	StuffedAnimal	7	271
272	32	2	Male	DashCam	StuffedAnimal	6.5	272
273	35	2	Female	BodyCam-Face	StuffedAnimal	6	273
274	58	2	Female	DashCam	StuffedAnimal	7	274
275	50	2	Male	BodyCam-Obscured	StuffedAnimal	7	275
276	31	2	Female	DashCam	StuffedAnimal	7	276
277	25	2	Female	BodyCam-Obscured	StuffedAnimal	5	277
278	47	2	Female	BodyCam-Obscured	StuffedAnimal	7	278
279	39	2	Female	BodyCam-Face	StuffedAnimal	7	279
280	51	2	Male	BodyCam-Face	StuffedAnimal	5	280
281	31	2	Female	BodyCam-Face	StuffedAnimal	6	281
282	24	2	Male	DashCam	StuffedAnimal	2	282
283	31	2	Female	BodyCam-Face	StuffedAnimal	7	283
284	27	2	Male	BodyCam-Face	StuffedAnimal	5	284
285	47	2	Female	BodyCam-Obscured	StuffedAnimal	6.5	285
286	38	1	Male	BodyCam-Face	StuffedAnimal	7	286
287	33	2	Female	BodyCam-Visible	StuffedAnimal	7	287
288	66	2	Female	DashCam	StuffedAnimal	7	288
289	36	2	Male	DashCam	StuffedAnimal	7	289
290	26	2	Male	DashCam	StuffedAnimal	6.5	290
291	26	2	Male	BodyCam-Obscured	StuffedAnimal	7	291
292	25	1	Female	DashCam	StuffedAnimal	7	292
293	25	1	Female	BodyCam-Obscured	StuffedAnimal	6	293
294	26	1	Male	BodyCam-Obscured	StuffedAnimal	7	294
295	36	1	Female	BodyCam-Obscured	StuffedAnimal	7	295
296	38	2	Female	BodyCam-Obscured	StuffedAnimal	7	296
297	27	2	Male	BodyCam-Visible	StuffedAnimal	6.5	297
298	42	2	Female	BodyCam-Obscured	StuffedAnimal	5	298
299	38	2	Female	BodyCam-Face	StuffedAnimal	7	299
300	33	2	Male	BodyCam-Obscured	StuffedAnimal	4	300
301	21	2	Female	DashCam	StuffedAnimal	7	301
302	59	1	Male	BodyCam-Obscured	StuffedAnimal	7	302
303	35	2	Female	BodyCam-Obscured	StuffedAnimal	6	303
304	26	2	Female	DashCam	StuffedAnimal	7	304
305	29	1	Female	BodyCam-Visible	StuffedAnimal	2.5	305
306	42	2	Male	DashCam	StuffedAnimal	4.5	306
307	31	2	Female	BodyCam-Visible	StuffedAnimal	6	307
308	36	2	Female	BodyCam-Face	StuffedAnimal	6	308
309	39	2	Female	BodyCam-Obscured	StuffedAnimal	1	309
310	30	1	Female	BodyCam-Obscured	StuffedAnimal	5.5	310
311	32	2	Female	BodyCam-Face	StuffedAnimal	7	311
312	37	2	Female	DashCam	StuffedAnimal	7	312
313	35	2	Male	BodyCam-Obscured	StuffedAnimal	7	313
314	27	2	Female	BodyCam-Face	StuffedAnimal	7	314
315	44	2	Male	DashCam	StuffedAnimal	7	315
316	47	2	Male	DashCam	StuffedAnimal	7	316
317	30	2	Female	BodyCam-Visible	StuffedAnimal	7	317
318	39	2	Female	BodyCam-Obscured	StuffedAnimal	7	318
319	29	1	Male	BodyCam-Obscured	StuffedAnimal	5.5	319
320	26	2	Male	BodyCam-Obscured	StuffedAnimal	7	320
321	24	2	Female	BodyCam-Obscured	StuffedAnimal	7	321
322	21	2	Female	BodyCam-Face	StuffedAnimal	6.5	322
323	27	2	Female	BodyCam-Face	StuffedAnimal	6	323
324	55	2	Male	BodyCam-Obscured	StuffedAnimal	7	324
325	28	2	Female	DashCam	StuffedAnimal	7	325
326	32	2	Female	BodyCam-Obscured	StuffedAnimal	7	326
327	56	2	Male	BodyCam-Face	StuffedAnimal	7	327
328	36	2	Female	BodyCam-Visible	StuffedAnimal	7	328
329	21	2	Male	BodyCam-Visible	StuffedAnimal	7	329
330	58	1	Female	DashCam	StuffedAnimal	6	330
331	26	2	Male	BodyCam-Obscured	StuffedAnimal	7	331
332	37	2	Female	BodyCam-Obscured	StuffedAnimal	4	332
333	29	1	Male	BodyCam-Face	StuffedAnimal	7	333
334	58	2	Female	BodyCam-Obscured	StuffedAnimal	6	334
335	45	2	Female	BodyCam-Obscured	StuffedAnimal	5	335
336	27	1	Female	BodyCam-Visible	StuffedAnimal	4.5	336
337	22	2	Male	BodyCam-Visible	StuffedAnimal	7	337
338	27	2	Male	BodyCam-Obscured	StuffedAnimal	7	338
339	41	2	Male	DashCam	StuffedAnimal	7	339
340	53	2	Male	BodyCam-Visible	StuffedAnimal	7	340
341	23	2	Female	BodyCam-Obscured	StuffedAnimal	3.5	341
342	49	2	Male	BodyCam-Visible	StuffedAnimal	7	342
343	32	2	Female	DashCam	StuffedAnimal	7	343
344	27	1	Female	BodyCam-Visible	StuffedAnimal	4.5	344
345	35	2	Female	DashCam	StuffedAnimal	7	345
346	26	1	Female	DashCam	StuffedAnimal	6	346
347	28	1	Male	DashCam	StuffedAnimal	7	347
348	27	1	Female	BodyCam-Face	StuffedAnimal	5.5	348
349	35	2	Female	BodyCam-Visible	StuffedAnimal	7	349
350	25	1	Female	BodyCam-Obscured	StuffedAnimal	5	350
351	23	1	Female	BodyCam-Visible	StuffedAnimal	6	351
352	51	2	Male	DashCam	StuffedAnimal	7	352
353	27	2	Male	BodyCam-Visible	StuffedAnimal	7	353
354	33	2	Male	DashCam	StuffedAnimal	7	354
355	27	2	Female	DashCam	StuffedAnimal	7	355
356	25	2	Female	BodyCam-Visible	StuffedAnimal	5	356
357	55	2	Female	BodyCam-Obscured	StuffedAnimal	4	357
358	48	2	Female	BodyCam-Face	StuffedAnimal	6	358
359	70	2	Male	DashCam	StuffedAnimal	7	359
360	35	2	Male	BodyCam-Obscured	StuffedAnimal	7	360
361	26	2	Female	BodyCam-Face	StuffedAnimal	6.5	361
362	44	2	Female	DashCam	StuffedAnimal	7	362
363	36	2	Male	DashCam	StuffedAnimal	7	363
364	27	2	Female	DashCam	StuffedAnimal	7	364
365	45	1	Male	DashCam	StuffedAnimal	6	365
366	29	2	Female	BodyCam-Visible	StuffedAnimal	7	366
367	34	1	Male	BodyCam-Face	StuffedAnimal	7	367
368	33	2	Female	BodyCam-Face	StuffedAnimal	7	368
369	20	2	Female	BodyCam-Visible	StuffedAnimal	7	369
370	54	2	Male	BodyCam-Visible	StuffedAnimal	7	370
371	42	1	Female	BodyCam-Face	StuffedAnimal	7	371
372	25	1	Male	BodyCam-Visible	StuffedAnimal	5.5	372
373	34	2	Male	DashCam	StuffedAnimal	6.5	373
374	29	1	Female	BodyCam-Visible	StuffedAnimal	6	374
375	20	2	Female	BodyCam-Visible	StuffedAnimal	4.5	375
376	34	2	Male	BodyCam-Face	StuffedAnimal	7	376
377	54	2	Female	BodyCam-Visible	StuffedAnimal	7	377
378	50	2	Male	BodyCam-Visible	StuffedAnimal	7	378
379	30	2	Male	DashCam	StuffedAnimal	7	379
380	25	2	Male	BodyCam-Face	StuffedAnimal	7	380
381	24	1	Female	BodyCam-Visible	StuffedAnimal	7	381
382	33	2	Male	BodyCam-Face	StuffedAnimal	6	382
383	36	2	Male	DashCam	StuffedAnimal	7	383
384	31	2	Male	BodyCam-Visible	StuffedAnimal	7	384
385	24	2	Male	BodyCam-Face	StuffedAnimal	7	385
386	32	2	Male	BodyCam-Visible	StuffedAnimal	7	386
387	54	2	Male	DashCam	StuffedAnimal	7	387
388	23	2	Male	DashCam	StuffedAnimal	7	388
389	64	2	Female	BodyCam-Face	StuffedAnimal	7	389
390	41	2	Female	DashCam	StuffedAnimal	6.5	390
391	58	2	Female	BodyCam-Visible	StuffedAnimal	5.5	391
392	32	2	Male	BodyCam-Visible	StuffedAnimal	7	392
393	26	2	Female	DashCam	StuffedAnimal	7	393
394	24	2	Female	BodyCam-Face	StuffedAnimal	6	394
395	35	2	Female	BodyCam-Visible	StuffedAnimal	7	395
396	51	2	Female	BodyCam-Obscured	StuffedAnimal	6	396
397	36	2	Male	BodyCam-Obscured	StuffedAnimal	7	397
398	38	2	Male	DashCam	StuffedAnimal	7	398
399	59	2	Male	BodyCam-Face	StuffedAnimal	4	399
400	55	1	Female	DashCam	StuffedAnimal	6	400
401	43	2	Male	BodyCam-Face	StuffedAnimal	6	401
402	31	2	Female	DashCam	StuffedAnimal	7	402
403	63	2	Male	DashCam	StuffedAnimal	7	403
404	27	1	Female	BodyCam-Face	StuffedAnimal	2.5	404
405	30	1	Female	BodyCam-Face	StuffedAnimal	7	405
406	27	2	Female	BodyCam-Obscured	StuffedAnimal	6.5	406
407	30	1	Female	BodyCam-Obscured	StuffedAnimal	5.5	407
408	65	2	Male	BodyCam-Face	StuffedAnimal	4.5	408
409	55	2	Male	DashCam	StuffedAnimal	7	409
410	50	2	Female	DashCam	StuffedAnimal	7	410
411	42	2	Male	DashCam	StuffedAnimal	7	411
412	30	1	Male	BodyCam-Obscured	StuffedAnimal	6	412
413	23	2	Female	BodyCam-Obscured	StuffedAnimal	7	413
414	29	1	Male	BodyCam-Visible	StuffedAnimal	7	414
415	36	2	Female	BodyCam-Obscured	StuffedAnimal	7	415
416	28	1	Female	DashCam	StuffedAnimal	7	416
417	46	2	Male	BodyCam-Visible	StuffedAnimal	7	417
418	25	1	Female	DashCam	StuffedAnimal	7	418
419	23	2	Male	BodyCam-Obscured	StuffedAnimal	7	419
420	46	2	Female	DashCam	StuffedAnimal	7	420
421	30	2	Male	BodyCam-Visible	StuffedAnimal	6	421
422	50	2	Female	BodyCam-Face	StuffedAnimal	7	422
423	35	2	Female	BodyCam-Obscured	StuffedAnimal	5.5	423
424	30	2	Female	BodyCam-Visible	StuffedAnimal	7	424
425	30	2	Female	BodyCam-Face	StuffedAnimal	7	425
426	27	2	NA	BodyCam-Visible	BookDrop	7	1
427	22	2	NA	BodyCam-Obscured	BookDrop	6	2
428	23	2	NA	BodyCam-Obscured	BookDrop	7	3
429	38	2	NA	DashCam	BookDrop	4	4
430	29	2	NA	BodyCam-Visible	BookDrop	7	5
431	33	1	NA	DashCam	BookDrop	7	6
432	33	2	NA	DashCam	BookDrop	7	7
433	35	2	NA	DashCam	BookDrop	7	8
434	27	2	NA	BodyCam-Visible	BookDrop	7	9
435	26	2	NA	DashCam	BookDrop	5	10
436	40	2	NA	BodyCam-Obscured	BookDrop	7	11
437	56	2	NA	BodyCam-Obscured	BookDrop	4	12
438	50	2	NA	BodyCam-Visible	BookDrop	7	13
439	33	2	NA	BodyCam-Visible	BookDrop	7	14
440	32	2	NA	BodyCam-Visible	BookDrop	6	15
441	32	2	NA	BodyCam-Obscured	BookDrop	1	16
442	35	2	NA	DashCam	BookDrop	6	17
443	34	2	NA	BodyCam-Obscured	BookDrop	7	18
444	26	2	NA	BodyCam-Obscured	BookDrop	6	19
445	35	2	NA	BodyCam-Visible	BookDrop	7	20
446	49	2	NA	BodyCam-Visible	BookDrop	7	21
447	67	2	NA	DashCam	BookDrop	7	22
448	33	2	NA	DashCam	BookDrop	5.5	23
449	19	2	NA	BodyCam-Face	BookDrop	7	24
450	29	2	NA	BodyCam-Face	BookDrop	5	25
451	19	2	NA	BodyCam-Obscured	BookDrop	7	26
452	53	2	NA	DashCam	BookDrop	6	27
453	38	2	NA	BodyCam-Visible	BookDrop	7	28
454	28	2	NA	DashCam	BookDrop	7	29
455	34	1	NA	DashCam	BookDrop	7	30
456	26	2	NA	DashCam	BookDrop	7	31
457	30	1	NA	BodyCam-Face	BookDrop	5.5	32
458	32	2	NA	BodyCam-Obscured	BookDrop	5.5	33
459	48	2	NA	DashCam	BookDrop	7	34
460	27	2	NA	DashCam	BookDrop	6.5	35
461	33	2	NA	BodyCam-Visible	BookDrop	6	36
462	25	2	NA	BodyCam-Face	BookDrop	5	37
463	33	2	NA	DashCam	BookDrop	6	38
464	35	2	NA	BodyCam-Obscured	BookDrop	3.5	39
465	23	2	NA	BodyCam-Obscured	BookDrop	7	40
466	30	2	NA	BodyCam-Face	BookDrop	7	41
467	31	2	NA	BodyCam-Obscured	BookDrop	7	42
468	68	2	NA	BodyCam-Face	BookDrop	7	43
469	61	2	NA	BodyCam-Obscured	BookDrop	4	44
470	57	2	NA	BodyCam-Obscured	BookDrop	4	45
471	25	2	NA	BodyCam-Visible	BookDrop	7	46
472	27	2	NA	DashCam	BookDrop	7	47
473	21	2	NA	DashCam	BookDrop	7	48
474	25	2	NA	BodyCam-Visible	BookDrop	7	49
475	42	2	NA	DashCam	BookDrop	7	50
476	52	2	NA	BodyCam-Face	BookDrop	6	51
477	21	2	NA	BodyCam-Face	BookDrop	5.5	52
478	22	1	NA	BodyCam-Face	BookDrop	7	53
479	63	2	NA	BodyCam-Obscured	BookDrop	7	54
480	55	1	NA	DashCam	BookDrop	7	55
481	48	2	NA	DashCam	BookDrop	7	56
482	23	1	NA	DashCam	BookDrop	7	57
483	27	2	NA	DashCam	BookDrop	7	58
484	34	2	NA	DashCam	BookDrop	7	59
485	55	2	NA	BodyCam-Visible	BookDrop	7	60
486	46	2	NA	BodyCam-Visible	BookDrop	7	61
487	29	2	NA	DashCam	BookDrop	7	62
488	22	2	NA	BodyCam-Visible	BookDrop	7	63
489	22	1	NA	BodyCam-Visible	BookDrop	7	64
490	23	2	NA	BodyCam-Face	BookDrop	4	65
491	27	2	NA	DashCam	BookDrop	5.5	66
492	55	2	NA	BodyCam-Face	BookDrop	7	67
493	25	2	NA	DashCam	BookDrop	7	68
494	53	2	NA	DashCam	BookDrop	6	69
495	27	2	NA	BodyCam-Obscured	BookDrop	7	70
496	24	2	NA	BodyCam-Obscured	BookDrop	7	71
497	23	2	NA	BodyCam-Face	BookDrop	5	72
498	48	2	NA	DashCam	BookDrop	7	73
499	27	2	NA	BodyCam-Obscured	BookDrop	4	74
500	22	2	NA	BodyCam-Face	BookDrop	6	75
501	27	1	NA	BodyCam-Obscured	BookDrop	7	76
502	25	1	NA	BodyCam-Obscured	BookDrop	6.5	77
503	44	2	NA	BodyCam-Face	BookDrop	5	78
504	39	1	NA	BodyCam-Obscured	BookDrop	7	79
505	63	2	NA	BodyCam-Visible	BookDrop	7	80
506	59	2	NA	BodyCam-Face	BookDrop	4	81
507	34	1	NA	BodyCam-Visible	BookDrop	7	82
508	36	2	NA	BodyCam-Visible	BookDrop	6	83
509	38	2	NA	BodyCam-Obscured	BookDrop	6	84
510	32	2	NA	BodyCam-Face	BookDrop	6	85
511	27	2	NA	BodyCam-Obscured	BookDrop	7	86
512	27	2	NA	BodyCam-Face	BookDrop	5	87
513	25	2	NA	BodyCam-Obscured	BookDrop	6.5	88
514	35	2	NA	DashCam	BookDrop	4	89
515	24	2	NA	BodyCam-Obscured	BookDrop	5	90
516	44	2	NA	BodyCam-Obscured	BookDrop	4	91
517	36	2	NA	DashCam	BookDrop	6	92
518	36	2	NA	DashCam	BookDrop	7	93
519	30	2	NA	BodyCam-Obscured	BookDrop	5	94
520	45	2	NA	BodyCam-Obscured	BookDrop	6	95
521	29	2	NA	BodyCam-Visible	BookDrop	5	96
522	32	1	NA	BodyCam-Face	BookDrop	6	97
523	45	2	NA	BodyCam-Obscured	BookDrop	5	98
524	36	2	NA	DashCam	BookDrop	7	99
525	27	2	NA	BodyCam-Visible	BookDrop	7	100
526	25	2	NA	DashCam	BookDrop	5	101
527	32	2	NA	DashCam	BookDrop	7	102
528	35	1	NA	BodyCam-Visible	BookDrop	7	103
529	43	2	NA	BodyCam-Face	BookDrop	4	104
530	33	2	NA	DashCam	BookDrop	7	105
531	41	1	NA	BodyCam-Visible	BookDrop	7	106
532	52	2	NA	DashCam	BookDrop	7	107
533	25	2	NA	DashCam	BookDrop	7	108
534	38	2	NA	BodyCam-Visible	BookDrop	7	109
535	35	2	NA	BodyCam-Face	BookDrop	4	110
536	33	2	NA	BodyCam-Obscured	BookDrop	6	111
537	42	2	NA	DashCam	BookDrop	7	112
538	29	2	NA	BodyCam-Face	BookDrop	7	113
539	58	2	NA	BodyCam-Face	BookDrop	7	114
540	31	2	NA	BodyCam-Visible	BookDrop	7	115
541	29	2	NA	BodyCam-Visible	BookDrop	7	116
542	48	2	NA	BodyCam-Obscured	BookDrop	5	117
543	28	2	NA	BodyCam-Visible	BookDrop	7	118
544	55	2	NA	BodyCam-Obscured	BookDrop	4	119
545	48	2	NA	BodyCam-Obscured	BookDrop	6	120
546	35	2	NA	DashCam	BookDrop	7	121
547	26	2	NA	BodyCam-Face	BookDrop	5.5	122
548	50	2	NA	DashCam	BookDrop	7	123
549	28	2	NA	BodyCam-Visible	BookDrop	7	124
550	21	2	NA	BodyCam-Face	BookDrop	7	125
551	65	2	NA	BodyCam-Obscured	BookDrop	4.5	126
552	25	2	NA	BodyCam-Obscured	BookDrop	6	127
553	39	2	NA	DashCam	BookDrop	3.5	128
554	32	2	NA	BodyCam-Obscured	BookDrop	5	129
555	24	2	NA	BodyCam-Face	BookDrop	2.5	130
556	29	2	NA	BodyCam-Face	BookDrop	7	131
557	34	2	NA	BodyCam-Face	BookDrop	7	132
558	40	2	NA	DashCam	BookDrop	7	133
559	60	2	NA	BodyCam-Face	BookDrop	4	134
560	22	2	NA	BodyCam-Face	BookDrop	5	135
561	37	2	NA	BodyCam-Obscured	BookDrop	6	136
562	38	2	NA	BodyCam-Face	BookDrop	1	137
563	33	2	NA	BodyCam-Obscured	BookDrop	5.5	138
564	28	2	NA	BodyCam-Obscured	BookDrop	5	139
565	28	2	NA	BodyCam-Obscured	BookDrop	7	140
566	42	2	NA	BodyCam-Obscured	BookDrop	6.5	141
567	51	2	NA	BodyCam-Obscured	BookDrop	7	142
568	33	2	NA	BodyCam-Obscured	BookDrop	7	143
569	35	2	NA	BodyCam-Visible	BookDrop	7	144
570	26	2	NA	BodyCam-Visible	BookDrop	7	145
571	38	2	NA	BodyCam-Obscured	BookDrop	7	146
572	42	2	NA	DashCam	BookDrop	7	147
573	47	2	NA	BodyCam-Face	BookDrop	4	148
574	27	2	NA	DashCam	BookDrop	7	149
575	26	2	NA	BodyCam-Face	BookDrop	7	150
576	23	2	NA	BodyCam-Obscured	BookDrop	7	151
577	27	2	NA	BodyCam-Obscured	BookDrop	4	152
578	44	2	NA	DashCam	BookDrop	6.5	153
579	35	2	NA	BodyCam-Visible	BookDrop	6	154
580	35	2	NA	DashCam	BookDrop	7	155
581	48	2	NA	DashCam	BookDrop	7	156
582	23	2	NA	BodyCam-Obscured	BookDrop	7	157
583	20	2	NA	BodyCam-Visible	BookDrop	7	158
584	20	2	NA	BodyCam-Obscured	BookDrop	7	159
585	30	2	NA	DashCam	BookDrop	7	160
586	36	2	NA	BodyCam-Obscured	BookDrop	7	161
587	50	2	NA	DashCam	BookDrop	7	162
588	26	1	NA	DashCam	BookDrop	7	163
589	31	2	NA	BodyCam-Visible	BookDrop	7	164
590	25	2	NA	DashCam	BookDrop	7	165
591	23	2	NA	BodyCam-Visible	BookDrop	7	166
592	30	1	NA	DashCam	BookDrop	7	167
593	43	1	NA	BodyCam-Obscured	BookDrop	7	168
594	30	2	NA	BodyCam-Face	BookDrop	5.5	169
595	37	2	NA	BodyCam-Visible	BookDrop	7	170
596	35	2	NA	BodyCam-Obscured	BookDrop	7	171
597	24	2	NA	BodyCam-Face	BookDrop	7	172
598	49	2	NA	DashCam	BookDrop	7	173
599	54	2	NA	BodyCam-Obscured	BookDrop	4	174
600	35	2	NA	BodyCam-Face	BookDrop	4	175
601	21	2	NA	BodyCam-Visible	BookDrop	7	176
602	20	2	NA	DashCam	BookDrop	7	177
603	39	2	NA	BodyCam-Face	BookDrop	3	178
604	30	2	NA	BodyCam-Face	BookDrop	7	179
605	62	2	NA	BodyCam-Face	BookDrop	7	180
606	53	2	NA	BodyCam-Visible	BookDrop	7	181
607	46	1	NA	BodyCam-Obscured	BookDrop	6	182
608	24	2	NA	BodyCam-Obscured	BookDrop	6	183
609	32	2	NA	BodyCam-Face	BookDrop	6	184
610	33	1	NA	DashCam	BookDrop	7	185
611	41	2	NA	BodyCam-Visible	BookDrop	7	186
612	40	2	NA	BodyCam-Face	BookDrop	4	187
613	31	2	NA	BodyCam-Visible	BookDrop	7	188
614	35	2	NA	BodyCam-Face	BookDrop	5	189
615	28	2	NA	BodyCam-Visible	BookDrop	7	190
616	25	2	NA	DashCam	BookDrop	5	191
617	44	2	NA	DashCam	BookDrop	7	192
618	37	2	NA	DashCam	BookDrop	6.5	193
619	19	2	NA	BodyCam-Obscured	BookDrop	7	194
620	41	2	NA	BodyCam-Obscured	BookDrop	5	195
621	20	2	NA	BodyCam-Visible	BookDrop	7	196
622	23	2	NA	DashCam	BookDrop	7	197
623	27	1	NA	BodyCam-Obscured	BookDrop	6	198
624	44	2	NA	DashCam	BookDrop	7	199
625	21	2	NA	DashCam	BookDrop	6	200
626	47	2	NA	DashCam	BookDrop	7	201
627	55	2	NA	BodyCam-Visible	BookDrop	7	202
628	56	2	NA	DashCam	BookDrop	7	203
629	22	2	NA	DashCam	BookDrop	7	204
630	33	2	NA	DashCam	BookDrop	7	205
631	36	2	NA	BodyCam-Face	BookDrop	3.5	206
632	61	2	NA	BodyCam-Visible	BookDrop	7	207
633	28	2	NA	BodyCam-Face	BookDrop	5.5	208
634	27	2	NA	BodyCam-Obscured	BookDrop	4	209
635	37	2	NA	BodyCam-Obscured	BookDrop	2	210
636	40	2	NA	BodyCam-Face	BookDrop	3.5	211
637	19	2	NA	BodyCam-Face	BookDrop	7	212
638	41	1	NA	BodyCam-Visible	BookDrop	7	213
639	27	1	NA	BodyCam-Face	BookDrop	6.5	214
640	22	2	NA	DashCam	BookDrop	7	215
641	24	2	NA	BodyCam-Face	BookDrop	4.5	216
642	50	2	NA	DashCam	BookDrop	7	217
643	40	1	NA	BodyCam-Obscured	BookDrop	4	218
644	66	2	NA	BodyCam-Face	BookDrop	4	219
645	65	2	NA	BodyCam-Face	BookDrop	5	220
646	30	2	NA	DashCam	BookDrop	7	221
647	28	2	NA	DashCam	BookDrop	5	222
648	21	2	NA	BodyCam-Obscured	BookDrop	5	223
649	29	2	NA	BodyCam-Obscured	BookDrop	5.5	224
650	29	2	NA	BodyCam-Face	BookDrop	7	225
651	35	2	NA	BodyCam-Visible	BookDrop	7	226
652	33	2	NA	DashCam	BookDrop	7	227
653	67	2	NA	DashCam	BookDrop	6	228
654	36	2	NA	BodyCam-Face	BookDrop	7	229
655	22	2	NA	DashCam	BookDrop	5	230
656	19	2	NA	DashCam	BookDrop	7	231
657	36	2	NA	BodyCam-Face	BookDrop	5	232
658	24	2	NA	BodyCam-Obscured	BookDrop	5.5	233
659	30	1	NA	BodyCam-Face	BookDrop	5	234
660	21	2	NA	BodyCam-Face	BookDrop	7	235
661	37	2	NA	BodyCam-Visible	BookDrop	7	236
662	36	2	NA	BodyCam-Face	BookDrop	4	237
663	46	2	NA	BodyCam-Face	BookDrop	4	238
664	24	2	NA	BodyCam-Face	BookDrop	5	239
665	21	2	NA	BodyCam-Face	BookDrop	5.5	240
666	31	2	NA	BodyCam-Obscured	BookDrop	5.5	241
667	20	2	NA	BodyCam-Visible	BookDrop	7	242
668	34	2	NA	BodyCam-Visible	BookDrop	7	243
669	25	2	NA	BodyCam-Face	BookDrop	7	244
670	33	1	NA	DashCam	BookDrop	7	245
671	24	2	NA	BodyCam-Obscured	BookDrop	7	246
672	34	2	NA	BodyCam-Obscured	BookDrop	3	247
673	38	2	NA	BodyCam-Obscured	BookDrop	6	248
674	35	2	NA	BodyCam-Obscured	BookDrop	7	249
675	23	2	NA	BodyCam-Visible	BookDrop	6.5	250
676	25	2	NA	BodyCam-Obscured	BookDrop	4	251
677	42	2	NA	DashCam	BookDrop	7	252
678	42	2	NA	BodyCam-Visible	BookDrop	7	253
679	42	2	NA	DashCam	BookDrop	7	254
680	28	2	NA	BodyCam-Face	BookDrop	5	255
681	69	2	NA	DashCam	BookDrop	7	256
682	31	2	NA	BodyCam-Visible	BookDrop	7	257
683	29	2	NA	DashCam	BookDrop	7	258
684	31	2	NA	DashCam	BookDrop	7	259
685	42	2	NA	DashCam	BookDrop	7	260
686	45	2	NA	BodyCam-Visible	BookDrop	7	261
687	64	1	NA	BodyCam-Visible	BookDrop	6	262
688	34	2	NA	BodyCam-Obscured	BookDrop	6	263
689	33	2	NA	DashCam	BookDrop	6.5	264
690	41	1	NA	DashCam	BookDrop	7	265
691	30	2	NA	BodyCam-Obscured	BookDrop	6.5	266
692	27	2	NA	DashCam	BookDrop	7	267
693	45	2	NA	BodyCam-Face	BookDrop	7	268
694	28	1	NA	BodyCam-Face	BookDrop	2.5	269
695	50	2	NA	BodyCam-Visible	BookDrop	7	270
696	50	2	NA	DashCam	BookDrop	7	271
697	32	2	NA	BodyCam-Obscured	BookDrop	5.5	272
698	35	2	NA	DashCam	BookDrop	6	273
699	58	2	NA	DashCam	BookDrop	7	274
700	50	2	NA	BodyCam-Obscured	BookDrop	6	275
701	31	2	NA	BodyCam-Obscured	BookDrop	7	276
702	25	2	NA	BodyCam-Obscured	BookDrop	6	277
703	47	2	NA	BodyCam-Visible	BookDrop	7	278
704	39	2	NA	BodyCam-Face	BookDrop	7	279
705	51	2	NA	BodyCam-Visible	BookDrop	7	280
706	31	2	NA	BodyCam-Face	BookDrop	6	281
707	24	2	NA	BodyCam-Face	BookDrop	4	282
708	31	2	NA	BodyCam-Face	BookDrop	6.5	283
709	27	2	NA	BodyCam-Obscured	BookDrop	5	284
710	47	2	NA	BodyCam-Face	BookDrop	7	285
711	38	1	NA	BodyCam-Face	BookDrop	7	286
712	33	2	NA	BodyCam-Obscured	BookDrop	5.5	287
713	66	2	NA	BodyCam-Face	BookDrop	6	288
714	36	2	NA	BodyCam-Obscured	BookDrop	4	289
715	26	2	NA	BodyCam-Obscured	BookDrop	5.5	290
716	26	2	NA	BodyCam-Visible	BookDrop	5.5	291
717	25	1	NA	BodyCam-Visible	BookDrop	6	292
718	25	1	NA	DashCam	BookDrop	5	293
719	26	1	NA	DashCam	BookDrop	7	294
720	36	1	NA	BodyCam-Visible	BookDrop	7	295
721	38	2	NA	BodyCam-Face	BookDrop	7	296
722	27	2	NA	DashCam	BookDrop	7	297
723	42	2	NA	BodyCam-Obscured	BookDrop	7	298
724	38	2	NA	BodyCam-Face	BookDrop	7	299
725	33	2	NA	BodyCam-Visible	BookDrop	6	300
726	21	2	NA	BodyCam-Obscured	BookDrop	6	301
727	59	1	NA	BodyCam-Visible	BookDrop	7	302
728	35	2	NA	BodyCam-Visible	BookDrop	6	303
729	26	2	NA	DashCam	BookDrop	7	304
730	29	1	NA	BodyCam-Visible	BookDrop	7	305
731	42	2	NA	BodyCam-Visible	BookDrop	6	306
732	31	2	NA	BodyCam-Visible	BookDrop	7	307
733	36	2	NA	BodyCam-Obscured	BookDrop	6	308
734	39	2	NA	DashCam	BookDrop	2	309
735	30	1	NA	BodyCam-Visible	BookDrop	6.5	310
736	32	2	NA	DashCam	BookDrop	7	311
737	37	2	NA	DashCam	BookDrop	7	312
738	35	2	NA	BodyCam-Face	BookDrop	7	313
739	27	2	NA	BodyCam-Obscured	BookDrop	3	314
740	44	2	NA	DashCam	BookDrop	7	315
741	47	2	NA	BodyCam-Visible	BookDrop	7	316
742	30	2	NA	BodyCam-Visible	BookDrop	7	317
743	39	2	NA	BodyCam-Face	BookDrop	2	318
744	29	1	NA	BodyCam-Face	BookDrop	6	319
745	26	2	NA	BodyCam-Obscured	BookDrop	4	320
746	24	2	NA	BodyCam-Face	BookDrop	7	321
747	21	2	NA	BodyCam-Face	BookDrop	6.5	322
748	27	2	NA	DashCam	BookDrop	5.5	323
749	55	2	NA	BodyCam-Face	BookDrop	7	324
750	28	2	NA	BodyCam-Face	BookDrop	7	325
751	32	2	NA	BodyCam-Face	BookDrop	1	326
752	56	2	NA	BodyCam-Face	BookDrop	7	327
753	36	2	NA	DashCam	BookDrop	6	328
754	21	2	NA	DashCam	BookDrop	7	329
755	58	1	NA	BodyCam-Obscured	BookDrop	5.5	330
756	26	2	NA	BodyCam-Obscured	BookDrop	5	331
757	37	2	NA	BodyCam-Visible	BookDrop	6	332
758	29	1	NA	BodyCam-Obscured	BookDrop	6	333
759	58	2	NA	BodyCam-Visible	BookDrop	7	334
760	45	2	NA	DashCam	BookDrop	5.5	335
761	27	1	NA	BodyCam-Obscured	BookDrop	4	336
762	22	2	NA	BodyCam-Face	BookDrop	7	337
763	27	2	NA	DashCam	BookDrop	7	338
764	41	2	NA	BodyCam-Face	BookDrop	4	339
765	53	2	NA	BodyCam-Obscured	BookDrop	6	340
766	23	2	NA	BodyCam-Visible	BookDrop	6	341
767	49	2	NA	BodyCam-Face	BookDrop	7	342
768	32	2	NA	DashCam	BookDrop	7	343
769	27	1	NA	BodyCam-Obscured	BookDrop	5.5	344
770	35	2	NA	BodyCam-Obscured	BookDrop	7	345
771	26	1	NA	BodyCam-Obscured	BookDrop	6	346
772	28	1	NA	BodyCam-Obscured	BookDrop	5	347
773	27	1	NA	DashCam	BookDrop	6.5	348
774	35	2	NA	DashCam	BookDrop	7	349
775	25	1	NA	BodyCam-Obscured	BookDrop	4.5	350
776	23	1	NA	BodyCam-Obscured	BookDrop	4.5	351
777	51	2	NA	BodyCam-Face	BookDrop	4	352
778	27	2	NA	BodyCam-Obscured	BookDrop	4	353
779	33	2	NA	BodyCam-Obscured	BookDrop	4	354
780	27	2	NA	DashCam	BookDrop	7	355
781	25	2	NA	BodyCam-Visible	BookDrop	5.5	356
782	55	2	NA	DashCam	BookDrop	7	357
783	48	2	NA	BodyCam-Visible	BookDrop	7	358
784	70	2	NA	BodyCam-Obscured	BookDrop	7	359
785	35	2	NA	BodyCam-Obscured	BookDrop	7	360
786	26	2	NA	BodyCam-Obscured	BookDrop	6	361
787	44	2	NA	BodyCam-Visible	BookDrop	7	362
788	36	2	NA	DashCam	BookDrop	7	363
789	27	2	NA	DashCam	BookDrop	7	364
790	45	1	NA	BodyCam-Face	BookDrop	6	365
791	29	2	NA	BodyCam-Visible	BookDrop	7	366
792	34	1	NA	BodyCam-Visible	BookDrop	7	367
793	33	2	NA	DashCam	BookDrop	7	368
794	20	2	NA	BodyCam-Obscured	BookDrop	7	369
795	54	2	NA	DashCam	BookDrop	2.5	370
796	42	1	NA	BodyCam-Obscured	BookDrop	7	371
797	25	1	NA	BodyCam-Face	BookDrop	4.5	372
798	34	2	NA	BodyCam-Visible	BookDrop	6.5	373
799	29	1	NA	BodyCam-Visible	BookDrop	6	374
800	20	2	NA	BodyCam-Visible	BookDrop	7	375
801	34	2	NA	BodyCam-Obscured	BookDrop	7	376
802	54	2	NA	DashCam	BookDrop	7	377
803	50	2	NA	DashCam	BookDrop	7	378
804	30	2	NA	BodyCam-Visible	BookDrop	7	379
805	25	2	NA	BodyCam-Visible	BookDrop	7	380
806	24	1	NA	DashCam	BookDrop	7	381
807	33	2	NA	BodyCam-Face	BookDrop	6	382
808	36	2	NA	BodyCam-Obscured	BookDrop	6	383
809	31	2	NA	BodyCam-Visible	BookDrop	7	384
810	24	2	NA	BodyCam-Visible	BookDrop	7	385
811	32	2	NA	DashCam	BookDrop	6	386
812	54	2	NA	BodyCam-Visible	BookDrop	7	387
813	23	2	NA	BodyCam-Visible	BookDrop	7	388
814	64	2	NA	BodyCam-Visible	BookDrop	7	389
815	41	2	NA	DashCam	BookDrop	7	390
816	58	2	NA	BodyCam-Visible	BookDrop	5.5	391
817	32	2	NA	BodyCam-Visible	BookDrop	7	392
818	26	2	NA	BodyCam-Visible	BookDrop	6	393
819	24	2	NA	BodyCam-Face	BookDrop	4	394
820	35	2	NA	BodyCam-Obscured	BookDrop	7	395
821	51	2	NA	BodyCam-Visible	BookDrop	7	396
822	36	2	NA	BodyCam-Obscured	BookDrop	7	397
823	38	2	NA	BodyCam-Visible	BookDrop	5	398
824	59	2	NA	DashCam	BookDrop	6.5	399
825	55	1	NA	BodyCam-Face	BookDrop	6	400
826	43	2	NA	DashCam	BookDrop	7	401
827	31	2	NA	BodyCam-Obscured	BookDrop	5	402
828	63	2	NA	BodyCam-Visible	BookDrop	7	403
829	27	1	NA	DashCam	BookDrop	4	404
830	30	1	NA	BodyCam-Obscured	BookDrop	7	405
831	27	2	NA	BodyCam-Face	BookDrop	6.5	406
832	30	1	NA	DashCam	BookDrop	6.5	407
833	65	2	NA	DashCam	BookDrop	7	408
834	55	2	NA	BodyCam-Face	BookDrop	6	409
835	50	2	NA	BodyCam-Obscured	BookDrop	6	410
836	42	2	NA	BodyCam-Visible	BookDrop	7	411
837	30	1	NA	BodyCam-Face	BookDrop	5	412
838	23	2	NA	BodyCam-Obscured	BookDrop	7	413
839	29	1	NA	DashCam	BookDrop	7	414
840	36	2	NA	DashCam	BookDrop	7	415
841	28	1	NA	BodyCam-Visible	BookDrop	7	416
842	46	2	NA	DashCam	BookDrop	7	417
843	25	1	NA	BodyCam-Obscured	BookDrop	3	418
844	23	2	NA	BodyCam-Visible	BookDrop	7	419
845	46	2	NA	BodyCam-Visible	BookDrop	7	420
846	30	2	NA	BodyCam-Visible	BookDrop	7	421
847	50	2	NA	BodyCam-Face	BookDrop	7	422
848	35	2	NA	BodyCam-Obscured	BookDrop	5.5	423
849	30	2	NA	BodyCam-Visible	BookDrop	6	424
850	30	2	NA	BodyCam-Visible	BookDrop	7	425
851	27	2	NA	BodyCam-Face	CupPush	4	1
852	22	2	NA	BodyCam-Obscured	CupPush	3.5	2
853	23	2	NA	BodyCam-Obscured	CupPush	7	3
854	38	2	NA	DashCam	CupPush	6	4
855	29	2	NA	BodyCam-Face	CupPush	7	5
856	33	1	NA	BodyCam-Obscured	CupPush	7	6
857	33	2	NA	DashCam	CupPush	4.5	7
858	35	2	NA	BodyCam-Face	CupPush	6	8
859	27	2	NA	BodyCam-Visible	CupPush	7	9
860	26	2	NA	DashCam	CupPush	5	10
861	40	2	NA	BodyCam-Obscured	CupPush	7	11
862	56	2	NA	BodyCam-Visible	CupPush	7	12
863	50	2	NA	DashCam	CupPush	7	13
864	33	2	NA	BodyCam-Visible	CupPush	7	14
865	32	2	NA	BodyCam-Obscured	CupPush	4	15
866	32	2	NA	BodyCam-Obscured	CupPush	7	16
867	35	2	NA	BodyCam-Obscured	CupPush	4	17
868	34	2	NA	BodyCam-Obscured	CupPush	5	18
869	26	2	NA	BodyCam-Face	CupPush	5	19
870	35	2	NA	BodyCam-Visible	CupPush	7	20
871	49	2	NA	BodyCam-Face	CupPush	6.5	21
872	67	2	NA	BodyCam-Face	CupPush	6.5	22
873	33	2	NA	BodyCam-Face	CupPush	5	23
874	19	2	NA	BodyCam-Face	CupPush	5.5	24
875	29	2	NA	DashCam	CupPush	7	25
876	19	2	NA	BodyCam-Visible	CupPush	7	26
877	53	2	NA	BodyCam-Obscured	CupPush	6	27
878	38	2	NA	BodyCam-Visible	CupPush	7	28
879	28	2	NA	BodyCam-Obscured	CupPush	1	29
880	34	1	NA	BodyCam-Obscured	CupPush	5	30
881	26	2	NA	BodyCam-Face	CupPush	5	31
882	30	1	NA	DashCam	CupPush	6.5	32
883	32	2	NA	BodyCam-Visible	CupPush	6	33
884	48	2	NA	BodyCam-Face	CupPush	4	34
885	27	2	NA	DashCam	CupPush	7	35
886	33	2	NA	BodyCam-Face	CupPush	5.5	36
887	25	2	NA	BodyCam-Obscured	CupPush	5	37
888	33	2	NA	BodyCam-Obscured	CupPush	4	38
889	35	2	NA	DashCam	CupPush	7	39
890	23	2	NA	BodyCam-Face	CupPush	7	40
891	30	2	NA	BodyCam-Face	CupPush	7	41
892	31	2	NA	BodyCam-Visible	CupPush	7	42
893	68	2	NA	BodyCam-Obscured	CupPush	7	43
894	61	2	NA	DashCam	CupPush	7	44
895	57	2	NA	BodyCam-Visible	CupPush	7	45
896	25	2	NA	BodyCam-Face	CupPush	7	46
897	27	2	NA	DashCam	CupPush	7	47
898	21	2	NA	BodyCam-Obscured	CupPush	1	48
899	25	2	NA	BodyCam-Face	CupPush	4.5	49
900	42	2	NA	DashCam	CupPush	7	50
901	52	2	NA	BodyCam-Obscured	CupPush	4	51
902	21	2	NA	BodyCam-Obscured	CupPush	5.5	52
903	22	1	NA	BodyCam-Visible	CupPush	7	53
904	63	2	NA	DashCam	CupPush	7	54
905	55	1	NA	BodyCam-Face	CupPush	1	55
906	48	2	NA	BodyCam-Visible	CupPush	7	56
907	23	1	NA	BodyCam-Visible	CupPush	7	57
908	27	2	NA	DashCam	CupPush	7	58
909	34	2	NA	BodyCam-Face	CupPush	1	59
910	55	2	NA	DashCam	CupPush	7	60
911	46	2	NA	BodyCam-Obscured	CupPush	4.5	61
912	29	2	NA	BodyCam-Face	CupPush	5	62
913	22	2	NA	DashCam	CupPush	7	63
914	22	1	NA	BodyCam-Face	CupPush	6.5	64
915	23	2	NA	DashCam	CupPush	7	65
916	27	2	NA	BodyCam-Face	CupPush	5.5	66
917	55	2	NA	BodyCam-Obscured	CupPush	7	67
918	25	2	NA	DashCam	CupPush	7	68
919	53	2	NA	BodyCam-Obscured	CupPush	6	69
920	27	2	NA	BodyCam-Face	CupPush	5.5	70
921	24	2	NA	BodyCam-Visible	CupPush	7	71
922	23	2	NA	BodyCam-Visible	CupPush	7	72
923	48	2	NA	BodyCam-Obscured	CupPush	2	73
924	27	2	NA	BodyCam-Obscured	CupPush	6	74
925	22	2	NA	BodyCam-Visible	CupPush	7	75
926	27	1	NA	DashCam	CupPush	7	76
927	25	1	NA	BodyCam-Face	CupPush	6	77
928	44	2	NA	BodyCam-Visible	CupPush	7	78
929	39	1	NA	BodyCam-Obscured	CupPush	5	79
930	63	2	NA	BodyCam-Visible	CupPush	7	80
931	59	2	NA	BodyCam-Visible	CupPush	4	81
932	34	1	NA	DashCam	CupPush	7	82
933	36	2	NA	DashCam	CupPush	7	83
934	38	2	NA	BodyCam-Face	CupPush	6.5	84
935	32	2	NA	BodyCam-Obscured	CupPush	5	85
936	27	2	NA	BodyCam-Visible	CupPush	7	86
937	27	2	NA	BodyCam-Visible	CupPush	6	87
938	25	2	NA	BodyCam-Obscured	CupPush	7	88
939	35	2	NA	BodyCam-Obscured	CupPush	3	89
940	24	2	NA	BodyCam-Obscured	CupPush	6	90
941	44	2	NA	BodyCam-Face	CupPush	4	91
942	36	2	NA	BodyCam-Visible	CupPush	6	92
943	36	2	NA	BodyCam-Obscured	CupPush	4	93
944	30	2	NA	DashCam	CupPush	7	94
945	45	2	NA	BodyCam-Visible	CupPush	6	95
946	29	2	NA	DashCam	CupPush	7	96
947	32	1	NA	BodyCam-Face	CupPush	5.5	97
948	45	2	NA	BodyCam-Obscured	CupPush	4	98
949	36	2	NA	BodyCam-Obscured	CupPush	5	99
950	27	2	NA	DashCam	CupPush	6.5	100
951	25	2	NA	DashCam	CupPush	5	101
952	32	2	NA	DashCam	CupPush	7	102
953	35	1	NA	BodyCam-Obscured	CupPush	7	103
954	43	2	NA	BodyCam-Obscured	CupPush	7	104
955	33	2	NA	DashCam	CupPush	7	105
956	41	1	NA	BodyCam-Visible	CupPush	7	106
957	52	2	NA	DashCam	CupPush	7	107
958	25	2	NA	BodyCam-Visible	CupPush	6	108
959	38	2	NA	DashCam	CupPush	7	109
960	35	2	NA	BodyCam-Visible	CupPush	6	110
961	33	2	NA	BodyCam-Face	CupPush	6	111
962	42	2	NA	BodyCam-Visible	CupPush	7	112
963	29	2	NA	BodyCam-Obscured	CupPush	6	113
964	58	2	NA	BodyCam-Face	CupPush	6	114
965	31	2	NA	DashCam	CupPush	7	115
966	29	2	NA	BodyCam-Obscured	CupPush	3.5	116
967	48	2	NA	BodyCam-Obscured	CupPush	6	117
968	28	2	NA	BodyCam-Face	CupPush	5	118
969	55	2	NA	DashCam	CupPush	7	119
970	48	2	NA	BodyCam-Visible	CupPush	7	120
971	35	2	NA	DashCam	CupPush	7	121
972	26	2	NA	DashCam	CupPush	5.5	122
973	50	2	NA	BodyCam-Face	CupPush	7	123
974	28	2	NA	BodyCam-Obscured	CupPush	4	124
975	21	2	NA	BodyCam-Obscured	CupPush	4	125
976	65	2	NA	BodyCam-Visible	CupPush	5	126
977	25	2	NA	BodyCam-Visible	CupPush	6	127
978	39	2	NA	BodyCam-Visible	CupPush	6	128
979	32	2	NA	BodyCam-Obscured	CupPush	7	129
980	24	2	NA	BodyCam-Face	CupPush	6.5	130
981	29	2	NA	BodyCam-Face	CupPush	7	131
982	34	2	NA	BodyCam-Face	CupPush	1.5	132
983	40	2	NA	BodyCam-Obscured	CupPush	4.5	133
984	60	2	NA	BodyCam-Face	CupPush	4	134
985	22	2	NA	BodyCam-Visible	CupPush	7	135
986	37	2	NA	BodyCam-Obscured	CupPush	4	136
987	38	2	NA	BodyCam-Visible	CupPush	7	137
988	33	2	NA	BodyCam-Obscured	CupPush	1	138
989	28	2	NA	BodyCam-Face	CupPush	7	139
990	28	2	NA	BodyCam-Visible	CupPush	7	140
991	42	2	NA	BodyCam-Visible	CupPush	7	141
992	51	2	NA	BodyCam-Obscured	CupPush	7	142
993	33	2	NA	BodyCam-Face	CupPush	6	143
994	35	2	NA	BodyCam-Face	CupPush	7	144
995	26	2	NA	DashCam	CupPush	7	145
996	38	2	NA	BodyCam-Obscured	CupPush	7	146
997	42	2	NA	BodyCam-Face	CupPush	5	147
998	47	2	NA	DashCam	CupPush	7	148
999	27	2	NA	DashCam	CupPush	7	149
1000	26	2	NA	BodyCam-Visible	CupPush	7	150
1001	23	2	NA	DashCam	CupPush	7	151
1002	27	2	NA	BodyCam-Face	CupPush	4.5	152
1003	44	2	NA	DashCam	CupPush	7	153
1004	35	2	NA	BodyCam-Face	CupPush	6	154
1005	35	2	NA	BodyCam-Obscured	CupPush	7	155
1006	48	2	NA	BodyCam-Visible	CupPush	7	156
1007	23	2	NA	BodyCam-Face	CupPush	7	157
1008	20	2	NA	DashCam	CupPush	7	158
1009	20	2	NA	BodyCam-Visible	CupPush	7	159
1010	30	2	NA	BodyCam-Visible	CupPush	7	160
1011	36	2	NA	BodyCam-Obscured	CupPush	7	161
1012	50	2	NA	BodyCam-Face	CupPush	7	162
1013	26	1	NA	DashCam	CupPush	7	163
1014	31	2	NA	BodyCam-Face	CupPush	4	164
1015	25	2	NA	BodyCam-Visible	CupPush	7	165
1016	23	2	NA	DashCam	CupPush	7	166
1017	30	1	NA	BodyCam-Obscured	CupPush	7	167
1018	43	1	NA	BodyCam-Face	CupPush	7	168
1019	30	2	NA	BodyCam-Obscured	CupPush	6.5	169
1020	37	2	NA	BodyCam-Face	CupPush	7	170
1021	35	2	NA	BodyCam-Obscured	CupPush	6	171
1022	24	2	NA	BodyCam-Obscured	CupPush	7	172
1023	49	2	NA	BodyCam-Visible	CupPush	7	173
1024	54	2	NA	BodyCam-Obscured	CupPush	4	174
1025	35	2	NA	BodyCam-Obscured	CupPush	6	175
1026	21	2	NA	BodyCam-Face	CupPush	4	176
1027	20	2	NA	BodyCam-Visible	CupPush	7	177
1028	39	2	NA	BodyCam-Visible	CupPush	7	178
1029	30	2	NA	BodyCam-Obscured	CupPush	7	179
1030	62	2	NA	DashCam	CupPush	7	180
1031	53	2	NA	BodyCam-Obscured	CupPush	4	181
1032	46	1	NA	BodyCam-Visible	CupPush	6	182
1033	24	2	NA	BodyCam-Visible	CupPush	6	183
1034	32	2	NA	DashCam	CupPush	7	184
1035	33	1	NA	BodyCam-Face	CupPush	2.5	185
1036	41	2	NA	DashCam	CupPush	7	186
1037	40	2	NA	BodyCam-Visible	CupPush	6	187
1038	31	2	NA	DashCam	CupPush	7	188
1039	35	2	NA	BodyCam-Face	CupPush	6	189
1040	28	2	NA	DashCam	CupPush	5	190
1041	25	2	NA	DashCam	CupPush	7	191
1042	44	2	NA	BodyCam-Face	CupPush	3.5	192
1043	37	2	NA	BodyCam-Visible	CupPush	7	193
1044	19	2	NA	BodyCam-Obscured	CupPush	7	194
1045	41	2	NA	BodyCam-Obscured	CupPush	4	195
1046	20	2	NA	BodyCam-Obscured	CupPush	4.5	196
1047	23	2	NA	DashCam	CupPush	7	197
1048	27	1	NA	DashCam	CupPush	6	198
1049	44	2	NA	BodyCam-Face	CupPush	4	199
1050	21	2	NA	BodyCam-Face	CupPush	7	200
1051	47	2	NA	BodyCam-Visible	CupPush	7	201
1052	55	2	NA	BodyCam-Obscured	CupPush	7	202
1053	56	2	NA	BodyCam-Face	CupPush	4	203
1054	22	2	NA	BodyCam-Face	CupPush	4.5	204
1055	33	2	NA	BodyCam-Visible	CupPush	7	205
1056	36	2	NA	BodyCam-Obscured	CupPush	3	206
1057	61	2	NA	BodyCam-Obscured	CupPush	7	207
1058	28	2	NA	BodyCam-Face	CupPush	5	208
1059	27	2	NA	BodyCam-Visible	CupPush	5	209
1060	37	2	NA	DashCam	CupPush	7	210
1061	40	2	NA	BodyCam-Obscured	CupPush	4.5	211
1062	19	2	NA	BodyCam-Face	CupPush	6	212
1063	41	1	NA	BodyCam-Face	CupPush	4	213
1064	27	1	NA	DashCam	CupPush	6.5	214
1065	22	2	NA	BodyCam-Visible	CupPush	7	215
1066	24	2	NA	BodyCam-Obscured	CupPush	5	216
1067	50	2	NA	BodyCam-Obscured	CupPush	4	217
1068	40	1	NA	DashCam	CupPush	7	218
1069	66	2	NA	BodyCam-Visible	CupPush	7	219
1070	65	2	NA	BodyCam-Face	CupPush	3	220
1071	30	2	NA	BodyCam-Obscured	CupPush	7	221
1072	28	2	NA	BodyCam-Obscured	CupPush	4.5	222
1073	21	2	NA	DashCam	CupPush	7	223
1074	29	2	NA	BodyCam-Obscured	CupPush	4.5	224
1075	29	2	NA	BodyCam-Obscured	CupPush	7	225
1076	35	2	NA	BodyCam-Visible	CupPush	7	226
1077	33	2	NA	BodyCam-Obscured	CupPush	7	227
1078	67	2	NA	DashCam	CupPush	6	228
1079	36	2	NA	DashCam	CupPush	7	229
1080	22	2	NA	BodyCam-Obscured	CupPush	4.5	230
1081	19	2	NA	BodyCam-Face	CupPush	7	231
1082	36	2	NA	BodyCam-Visible	CupPush	7	232
1083	24	2	NA	BodyCam-Face	CupPush	7	233
1084	30	1	NA	BodyCam-Face	CupPush	3.5	234
1085	21	2	NA	BodyCam-Face	CupPush	5	235
1086	37	2	NA	DashCam	CupPush	7	236
1087	36	2	NA	BodyCam-Visible	CupPush	7	237
1088	46	2	NA	BodyCam-Face	CupPush	4	238
1089	24	2	NA	DashCam	CupPush	6.5	239
1090	21	2	NA	BodyCam-Face	CupPush	7	240
1091	31	2	NA	BodyCam-Obscured	CupPush	6	241
1092	20	2	NA	BodyCam-Face	CupPush	6.5	242
1093	34	2	NA	DashCam	CupPush	7	243
1094	25	2	NA	BodyCam-Face	CupPush	5	244
1095	33	1	NA	BodyCam-Obscured	CupPush	7	245
1096	24	2	NA	BodyCam-Face	CupPush	7	246
1097	34	2	NA	BodyCam-Visible	CupPush	3	247
1098	38	2	NA	BodyCam-Face	CupPush	5.5	248
1099	35	2	NA	BodyCam-Obscured	CupPush	7	249
1100	23	2	NA	DashCam	CupPush	6	250
1101	25	2	NA	BodyCam-Obscured	CupPush	3	251
1102	42	2	NA	DashCam	CupPush	7	252
1103	42	2	NA	DashCam	CupPush	7	253
1104	42	2	NA	BodyCam-Obscured	CupPush	3.5	254
1105	28	2	NA	BodyCam-Visible	CupPush	3	255
1106	69	2	NA	BodyCam-Visible	CupPush	7	256
1107	31	2	NA	BodyCam-Obscured	CupPush	7	257
1108	29	2	NA	BodyCam-Obscured	CupPush	6	258
1109	31	2	NA	BodyCam-Visible	CupPush	7	259
1110	42	2	NA	BodyCam-Face	CupPush	7	260
1111	45	2	NA	BodyCam-Face	CupPush	7	261
1112	64	1	NA	BodyCam-Face	CupPush	6.5	262
1113	34	2	NA	DashCam	CupPush	7	263
1114	33	2	NA	BodyCam-Obscured	CupPush	1.5	264
1115	41	1	NA	BodyCam-Visible	CupPush	7	265
1116	30	2	NA	BodyCam-Face	CupPush	5.5	266
1117	27	2	NA	BodyCam-Obscured	CupPush	7	267
1118	45	2	NA	BodyCam-Obscured	CupPush	7	268
1119	28	1	NA	BodyCam-Visible	CupPush	7	269
1120	50	2	NA	BodyCam-Obscured	CupPush	7	270
1121	50	2	NA	BodyCam-Visible	CupPush	6	271
1122	32	2	NA	BodyCam-Face	CupPush	6.5	272
1123	35	2	NA	DashCam	CupPush	7	273
1124	58	2	NA	DashCam	CupPush	7	274
1125	50	2	NA	BodyCam-Obscured	CupPush	6	275
1126	31	2	NA	BodyCam-Face	CupPush	7	276
1127	25	2	NA	DashCam	CupPush	6	277
1128	47	2	NA	BodyCam-Visible	CupPush	7	278
1129	39	2	NA	BodyCam-Obscured	CupPush	7	279
1130	51	2	NA	BodyCam-Visible	CupPush	7	280
1131	31	2	NA	BodyCam-Visible	CupPush	7	281
1132	24	2	NA	DashCam	CupPush	6	282
1133	31	2	NA	DashCam	CupPush	6.5	283
1134	27	2	NA	BodyCam-Obscured	CupPush	5	284
1135	47	2	NA	BodyCam-Obscured	CupPush	5	285
1136	38	1	NA	BodyCam-Obscured	CupPush	5	286
1137	33	2	NA	BodyCam-Obscured	CupPush	4	287
1138	66	2	NA	BodyCam-Visible	CupPush	5	288
1139	36	2	NA	BodyCam-Obscured	CupPush	7	289
1140	26	2	NA	DashCam	CupPush	4.5	290
1141	26	2	NA	BodyCam-Visible	CupPush	7	291
1142	25	1	NA	BodyCam-Visible	CupPush	5.5	292
1143	25	1	NA	BodyCam-Obscured	CupPush	6	293
1144	26	1	NA	BodyCam-Face	CupPush	7	294
1145	36	1	NA	BodyCam-Obscured	CupPush	1	295
1146	38	2	NA	BodyCam-Face	CupPush	7	296
1147	27	2	NA	BodyCam-Face	CupPush	4.5	297
1148	42	2	NA	DashCam	CupPush	6	298
1149	38	2	NA	BodyCam-Face	CupPush	7	299
1150	33	2	NA	BodyCam-Face	CupPush	7	300
1151	21	2	NA	BodyCam-Obscured	CupPush	5	301
1152	59	1	NA	BodyCam-Obscured	CupPush	7	302
1153	35	2	NA	BodyCam-Obscured	CupPush	5	303
1154	26	2	NA	BodyCam-Visible	CupPush	7	304
1155	29	1	NA	BodyCam-Face	CupPush	7	305
1156	42	2	NA	BodyCam-Obscured	CupPush	5.5	306
1157	31	2	NA	BodyCam-Visible	CupPush	7	307
1158	36	2	NA	DashCam	CupPush	7	308
1159	39	2	NA	BodyCam-Obscured	CupPush	5	309
1160	30	1	NA	BodyCam-Obscured	CupPush	5.5	310
1161	32	2	NA	BodyCam-Face	CupPush	7	311
1162	37	2	NA	BodyCam-Visible	CupPush	7	312
1163	35	2	NA	BodyCam-Visible	CupPush	7	313
1164	27	2	NA	BodyCam-Obscured	CupPush	2.5	314
1165	44	2	NA	BodyCam-Face	CupPush	1	315
1166	47	2	NA	BodyCam-Visible	CupPush	7	316
1167	30	2	NA	BodyCam-Face	CupPush	7	317
1168	39	2	NA	BodyCam-Visible	CupPush	7	318
1169	29	1	NA	BodyCam-Obscured	CupPush	6.5	319
1170	26	2	NA	BodyCam-Face	CupPush	5.5	320
1171	24	2	NA	BodyCam-Face	CupPush	6	321
1172	21	2	NA	BodyCam-Face	CupPush	6.5	322
1173	27	2	NA	DashCam	CupPush	6	323
1174	55	2	NA	BodyCam-Obscured	CupPush	7	324
1175	28	2	NA	BodyCam-Face	CupPush	7	325
1176	32	2	NA	DashCam	CupPush	7	326
1177	56	2	NA	BodyCam-Obscured	CupPush	5	327
1178	36	2	NA	DashCam	CupPush	7	328
1179	21	2	NA	BodyCam-Obscured	CupPush	5	329
1180	58	1	NA	BodyCam-Visible	CupPush	6	330
1181	26	2	NA	BodyCam-Visible	CupPush	7	331
1182	37	2	NA	BodyCam-Obscured	CupPush	4.5	332
1183	29	1	NA	DashCam	CupPush	7	333
1184	58	2	NA	BodyCam-Obscured	CupPush	4	334
1185	45	2	NA	BodyCam-Visible	CupPush	4.5	335
1186	27	1	NA	BodyCam-Obscured	CupPush	3	336
1187	22	2	NA	BodyCam-Face	CupPush	7	337
1188	27	2	NA	BodyCam-Face	CupPush	7	338
1189	41	2	NA	BodyCam-Obscured	CupPush	2	339
1190	53	2	NA	BodyCam-Face	CupPush	6	340
1191	23	2	NA	BodyCam-Face	CupPush	5.5	341
1192	49	2	NA	BodyCam-Visible	CupPush	7	342
1193	32	2	NA	BodyCam-Visible	CupPush	7	343
1194	27	1	NA	DashCam	CupPush	4.5	344
1195	35	2	NA	DashCam	CupPush	7	345
1196	26	1	NA	DashCam	CupPush	7	346
1197	28	1	NA	BodyCam-Visible	CupPush	7	347
1198	27	1	NA	DashCam	CupPush	6.5	348
1199	35	2	NA	BodyCam-Visible	CupPush	7	349
1200	25	1	NA	BodyCam-Obscured	CupPush	5	350
1201	23	1	NA	BodyCam-Obscured	CupPush	3.5	351
1202	51	2	NA	DashCam	CupPush	7	352
1203	27	2	NA	DashCam	CupPush	7	353
1204	33	2	NA	BodyCam-Visible	CupPush	2	354
1205	27	2	NA	BodyCam-Obscured	CupPush	7	355
1206	25	2	NA	BodyCam-Face	CupPush	5	356
1207	55	2	NA	BodyCam-Visible	CupPush	6	357
1208	48	2	NA	BodyCam-Visible	CupPush	7	358
1209	70	2	NA	BodyCam-Obscured	CupPush	7	359
1210	35	2	NA	BodyCam-Visible	CupPush	7	360
1211	26	2	NA	BodyCam-Obscured	CupPush	7	361
1212	44	2	NA	BodyCam-Face	CupPush	6.5	362
1213	36	2	NA	BodyCam-Face	CupPush	4	363
1214	27	2	NA	BodyCam-Visible	CupPush	7	364
1215	45	1	NA	BodyCam-Obscured	CupPush	5.5	365
1216	29	2	NA	BodyCam-Face	CupPush	6.5	366
1217	34	1	NA	BodyCam-Visible	CupPush	7	367
1218	33	2	NA	BodyCam-Obscured	CupPush	7	368
1219	20	2	NA	BodyCam-Obscured	CupPush	3	369
1220	54	2	NA	BodyCam-Visible	CupPush	7	370
1221	42	1	NA	DashCam	CupPush	7	371
1222	25	1	NA	DashCam	CupPush	4.5	372
1223	34	2	NA	DashCam	CupPush	7	373
1224	29	1	NA	BodyCam-Face	CupPush	6	374
1225	20	2	NA	BodyCam-Visible	CupPush	6.5	375
1226	34	2	NA	BodyCam-Face	CupPush	7	376
1227	54	2	NA	DashCam	CupPush	7	377
1228	50	2	NA	BodyCam-Obscured	CupPush	4	378
1229	30	2	NA	DashCam	CupPush	7	379
1230	25	2	NA	BodyCam-Face	CupPush	7	380
1231	24	1	NA	BodyCam-Visible	CupPush	7	381
1232	33	2	NA	DashCam	CupPush	7	382
1233	36	2	NA	BodyCam-Visible	CupPush	7	383
1234	31	2	NA	BodyCam-Face	CupPush	1	384
1235	24	2	NA	BodyCam-Visible	CupPush	7	385
1236	32	2	NA	DashCam	CupPush	7	386
1237	54	2	NA	BodyCam-Visible	CupPush	7	387
1238	23	2	NA	BodyCam-Visible	CupPush	7	388
1239	64	2	NA	BodyCam-Face	CupPush	7	389
1240	41	2	NA	BodyCam-Face	CupPush	5	390
1241	58	2	NA	DashCam	CupPush	5.5	391
1242	32	2	NA	DashCam	CupPush	7	392
1243	26	2	NA	DashCam	CupPush	6	393
1244	24	2	NA	BodyCam-Visible	CupPush	7	394
1245	35	2	NA	DashCam	CupPush	7	395
1246	51	2	NA	BodyCam-Face	CupPush	6	396
1247	36	2	NA	BodyCam-Visible	CupPush	7	397
1248	38	2	NA	DashCam	CupPush	7	398
1249	59	2	NA	BodyCam-Obscured	CupPush	4	399
1250	55	1	NA	BodyCam-Visible	CupPush	6	400
1251	43	2	NA	BodyCam-Visible	CupPush	4	401
1252	31	2	NA	BodyCam-Visible	CupPush	6.5	402
1253	63	2	NA	DashCam	CupPush	7	403
1254	27	1	NA	DashCam	CupPush	2.5	404
1255	30	1	NA	BodyCam-Face	CupPush	7	405
1256	27	2	NA	BodyCam-Obscured	CupPush	6.5	406
1257	30	1	NA	BodyCam-Visible	CupPush	6.5	407
1258	65	2	NA	BodyCam-Obscured	CupPush	4.5	408
1259	55	2	NA	DashCam	CupPush	7	409
1260	50	2	NA	BodyCam-Visible	CupPush	7	410
1261	42	2	NA	BodyCam-Face	CupPush	4	411
1262	30	1	NA	BodyCam-Visible	CupPush	5	412
1263	23	2	NA	BodyCam-Obscured	CupPush	7	413
1264	29	1	NA	BodyCam-Visible	CupPush	7	414
1265	36	2	NA	BodyCam-Obscured	CupPush	4	415
1266	28	1	NA	BodyCam-Obscured	CupPush	7	416
1267	46	2	NA	BodyCam-Visible	CupPush	7	417
1268	25	1	NA	BodyCam-Obscured	CupPush	5	418
1269	23	2	NA	BodyCam-Visible	CupPush	7	419
1270	46	2	NA	BodyCam-Face	CupPush	6	420
1271	30	2	NA	BodyCam-Visible	CupPush	6	421
1272	50	2	NA	BodyCam-Visible	CupPush	7	422
1273	35	2	NA	BodyCam-Obscured	CupPush	6	423
1274	30	2	NA	BodyCam-Obscured	CupPush	2.5	424
1275	30	2	NA	BodyCam-Visible	CupPush	6.5	425
1276	27	2	NA	BodyCam-Visible	TrashCan	7	1
1277	22	2	NA	BodyCam-Obscured	TrashCan	1	2
1278	23	2	NA	DashCam	TrashCan	7	3
1279	38	2	NA	DashCam	TrashCan	4	4
1280	29	2	NA	BodyCam-Obscured	TrashCan	1	5
1281	33	1	NA	DashCam	TrashCan	5	6
1282	33	2	NA	BodyCam-Visible	TrashCan	7	7
1283	35	2	NA	BodyCam-Visible	TrashCan	7	8
1284	27	2	NA	BodyCam-Visible	TrashCan	7	9
1285	26	2	NA	DashCam	TrashCan	5	10
1286	40	2	NA	BodyCam-Obscured	TrashCan	4	11
1287	56	2	NA	BodyCam-Obscured	TrashCan	5	12
1288	50	2	NA	DashCam	TrashCan	6	13
1289	33	2	NA	BodyCam-Face	TrashCan	6	14
1290	32	2	NA	BodyCam-Visible	TrashCan	6	15
1291	32	2	NA	BodyCam-Obscured	TrashCan	7	16
1292	35	2	NA	DashCam	TrashCan	7	17
1293	34	2	NA	BodyCam-Visible	TrashCan	7	18
1294	26	2	NA	BodyCam-Face	TrashCan	6	19
1295	35	2	NA	BodyCam-Visible	TrashCan	7	20
1296	49	2	NA	BodyCam-Face	TrashCan	6	21
1297	67	2	NA	BodyCam-Obscured	TrashCan	7	22
1298	33	2	NA	BodyCam-Obscured	TrashCan	2	23
1299	19	2	NA	BodyCam-Visible	TrashCan	5	24
1300	29	2	NA	BodyCam-Obscured	TrashCan	6	25
1301	19	2	NA	BodyCam-Obscured	TrashCan	5.5	26
1302	53	2	NA	BodyCam-Visible	TrashCan	6	27
1303	38	2	NA	BodyCam-Visible	TrashCan	7	28
1304	28	2	NA	DashCam	TrashCan	7	29
1305	34	1	NA	BodyCam-Face	TrashCan	1.5	30
1306	26	2	NA	BodyCam-Obscured	TrashCan	1	31
1307	30	1	NA	BodyCam-Face	TrashCan	6	32
1308	32	2	NA	DashCam	TrashCan	6	33
1309	48	2	NA	DashCam	TrashCan	7	34
1310	27	2	NA	BodyCam-Visible	TrashCan	7	35
1311	33	2	NA	BodyCam-Obscured	TrashCan	4.5	36
1312	25	2	NA	BodyCam-Face	TrashCan	5	37
1313	33	2	NA	DashCam	TrashCan	6	38
1314	35	2	NA	BodyCam-Face	TrashCan	7	39
1315	23	2	NA	BodyCam-Visible	TrashCan	7	40
1316	30	2	NA	DashCam	TrashCan	6	41
1317	31	2	NA	BodyCam-Face	TrashCan	7	42
1318	68	2	NA	BodyCam-Face	TrashCan	7	43
1319	61	2	NA	DashCam	TrashCan	7	44
1320	57	2	NA	BodyCam-Visible	TrashCan	7	45
1321	25	2	NA	BodyCam-Visible	TrashCan	7	46
1322	27	2	NA	DashCam	TrashCan	7	47
1323	21	2	NA	BodyCam-Obscured	TrashCan	1	48
1324	25	2	NA	BodyCam-Face	TrashCan	4.5	49
1325	42	2	NA	DashCam	TrashCan	7	50
1326	52	2	NA	BodyCam-Visible	TrashCan	5	51
1327	21	2	NA	BodyCam-Visible	TrashCan	6.5	52
1328	22	1	NA	BodyCam-Visible	TrashCan	7	53
1329	63	2	NA	BodyCam-Face	TrashCan	7	54
1330	55	1	NA	BodyCam-Obscured	TrashCan	2.5	55
1331	48	2	NA	BodyCam-Obscured	TrashCan	6	56
1332	23	1	NA	BodyCam-Face	TrashCan	7	57
1333	27	2	NA	BodyCam-Obscured	TrashCan	1	58
1334	34	2	NA	BodyCam-Visible	TrashCan	7	59
1335	55	2	NA	BodyCam-Visible	TrashCan	7	60
1336	46	2	NA	DashCam	TrashCan	7	61
1337	29	2	NA	BodyCam-Obscured	TrashCan	4	62
1338	22	2	NA	BodyCam-Obscured	TrashCan	7	63
1339	22	1	NA	BodyCam-Visible	TrashCan	7	64
1340	23	2	NA	BodyCam-Face	TrashCan	4	65
1341	27	2	NA	BodyCam-Visible	TrashCan	5.5	66
1342	55	2	NA	BodyCam-Face	TrashCan	4	67
1343	25	2	NA	BodyCam-Obscured	TrashCan	5	68
1344	53	2	NA	BodyCam-Face	TrashCan	6	69
1345	27	2	NA	BodyCam-Face	TrashCan	5.5	70
1346	24	2	NA	BodyCam-Obscured	TrashCan	5	71
1347	23	2	NA	BodyCam-Obscured	TrashCan	5	72
1348	48	2	NA	DashCam	TrashCan	7	73
1349	27	2	NA	DashCam	TrashCan	7	74
1350	22	2	NA	BodyCam-Obscured	TrashCan	4	75
1351	27	1	NA	BodyCam-Visible	TrashCan	7	76
1352	25	1	NA	BodyCam-Visible	TrashCan	6	77
1353	44	2	NA	BodyCam-Obscured	TrashCan	4	78
1354	39	1	NA	BodyCam-Face	TrashCan	7	79
1355	63	2	NA	BodyCam-Face	TrashCan	5	80
1356	59	2	NA	DashCam	TrashCan	7	81
1357	34	1	NA	BodyCam-Obscured	TrashCan	6	82
1358	36	2	NA	DashCam	TrashCan	7	83
1359	38	2	NA	DashCam	TrashCan	7	84
1360	32	2	NA	BodyCam-Face	TrashCan	6	85
1361	27	2	NA	BodyCam-Obscured	TrashCan	7	86
1362	27	2	NA	DashCam	TrashCan	5	87
1363	25	2	NA	DashCam	TrashCan	7	88
1364	35	2	NA	BodyCam-Obscured	TrashCan	4	89
1365	24	2	NA	BodyCam-Visible	TrashCan	7	90
1366	44	2	NA	BodyCam-Face	TrashCan	1	91
1367	36	2	NA	BodyCam-Face	TrashCan	4	92
1368	36	2	NA	BodyCam-Obscured	TrashCan	4	93
1369	30	2	NA	BodyCam-Obscured	TrashCan	3.5	94
1370	45	2	NA	BodyCam-Visible	TrashCan	6	95
1371	29	2	NA	BodyCam-Visible	TrashCan	7	96
1372	32	1	NA	DashCam	TrashCan	5.5	97
1373	45	2	NA	DashCam	TrashCan	7	98
1374	36	2	NA	BodyCam-Obscured	TrashCan	6	99
1375	27	2	NA	BodyCam-Visible	TrashCan	7	100
1376	25	2	NA	DashCam	TrashCan	5.5	101
1377	32	2	NA	BodyCam-Visible	TrashCan	7	102
1378	35	1	NA	BodyCam-Obscured	TrashCan	7	103
1379	43	2	NA	DashCam	TrashCan	7	104
1380	33	2	NA	BodyCam-Face	TrashCan	6	105
1381	41	1	NA	BodyCam-Obscured	TrashCan	7	106
1382	52	2	NA	BodyCam-Obscured	TrashCan	7	107
1383	25	2	NA	BodyCam-Obscured	TrashCan	4.5	108
1384	38	2	NA	BodyCam-Visible	TrashCan	7	109
1385	35	2	NA	BodyCam-Visible	TrashCan	7	110
1386	33	2	NA	BodyCam-Obscured	TrashCan	4	111
1387	42	2	NA	BodyCam-Visible	TrashCan	7	112
1388	29	2	NA	DashCam	TrashCan	7	113
1389	58	2	NA	BodyCam-Face	TrashCan	6	114
1390	31	2	NA	BodyCam-Visible	TrashCan	7	115
1391	29	2	NA	BodyCam-Visible	TrashCan	7	116
1392	48	2	NA	BodyCam-Obscured	TrashCan	2	117
1393	28	2	NA	BodyCam-Face	TrashCan	5	118
1394	55	2	NA	BodyCam-Face	TrashCan	5	119
1395	48	2	NA	BodyCam-Face	TrashCan	5	120
1396	35	2	NA	BodyCam-Visible	TrashCan	7	121
1397	26	2	NA	BodyCam-Face	TrashCan	5.5	122
1398	50	2	NA	BodyCam-Visible	TrashCan	7	123
1399	28	2	NA	DashCam	TrashCan	7	124
1400	21	2	NA	DashCam	TrashCan	7	125
1401	65	2	NA	BodyCam-Face	TrashCan	5.5	126
1402	25	2	NA	BodyCam-Obscured	TrashCan	5	127
1403	39	2	NA	BodyCam-Obscured	TrashCan	3.5	128
1404	32	2	NA	DashCam	TrashCan	6	129
1405	24	2	NA	BodyCam-Face	TrashCan	5.5	130
1406	29	2	NA	BodyCam-Visible	TrashCan	7	131
1407	34	2	NA	BodyCam-Obscured	TrashCan	1	132
1408	40	2	NA	DashCam	TrashCan	7	133
1409	60	2	NA	DashCam	TrashCan	7	134
1410	22	2	NA	BodyCam-Visible	TrashCan	7	135
1411	37	2	NA	BodyCam-Visible	TrashCan	7	136
1412	38	2	NA	DashCam	TrashCan	7	137
1413	33	2	NA	BodyCam-Visible	TrashCan	2.5	138
1414	28	2	NA	BodyCam-Visible	TrashCan	7	139
1415	28	2	NA	BodyCam-Face	TrashCan	7	140
1416	42	2	NA	BodyCam-Obscured	TrashCan	5.5	141
1417	51	2	NA	BodyCam-Face	TrashCan	7	142
1418	33	2	NA	DashCam	TrashCan	7	143
1419	35	2	NA	BodyCam-Face	TrashCan	7	144
1420	26	2	NA	BodyCam-Face	TrashCan	6	145
1421	38	2	NA	BodyCam-Obscured	TrashCan	5.5	146
1422	42	2	NA	BodyCam-Face	TrashCan	6	147
1423	47	2	NA	BodyCam-Visible	TrashCan	7	148
1424	27	2	NA	BodyCam-Visible	TrashCan	7	149
1425	26	2	NA	DashCam	TrashCan	7	150
1426	23	2	NA	BodyCam-Obscured	TrashCan	7	151
1427	27	2	NA	BodyCam-Face	TrashCan	4	152
1428	44	2	NA	BodyCam-Face	TrashCan	7	153
1429	35	2	NA	BodyCam-Visible	TrashCan	7	154
1430	35	2	NA	DashCam	TrashCan	7	155
1431	48	2	NA	BodyCam-Face	TrashCan	7	156
1432	23	2	NA	BodyCam-Face	TrashCan	1	157
1433	20	2	NA	DashCam	TrashCan	7	158
1434	20	2	NA	DashCam	TrashCan	5	159
1435	30	2	NA	BodyCam-Face	TrashCan	2	160
1436	36	2	NA	BodyCam-Face	TrashCan	1	161
1437	50	2	NA	DashCam	TrashCan	7	162
1438	26	1	NA	BodyCam-Visible	TrashCan	7	163
1439	31	2	NA	BodyCam-Face	TrashCan	4	164
1440	25	2	NA	DashCam	TrashCan	5	165
1441	23	2	NA	BodyCam-Obscured	TrashCan	5	166
1442	30	1	NA	BodyCam-Obscured	TrashCan	7	167
1443	43	1	NA	BodyCam-Face	TrashCan	7	168
1444	30	2	NA	BodyCam-Obscured	TrashCan	6.5	169
1445	37	2	NA	BodyCam-Obscured	TrashCan	2.5	170
1446	35	2	NA	DashCam	TrashCan	7	171
1447	24	2	NA	DashCam	TrashCan	7	172
1448	49	2	NA	DashCam	TrashCan	7	173
1449	54	2	NA	DashCam	TrashCan	6	174
1450	35	2	NA	DashCam	TrashCan	7	175
1451	21	2	NA	BodyCam-Obscured	TrashCan	4	176
1452	20	2	NA	BodyCam-Visible	TrashCan	7	177
1453	39	2	NA	DashCam	TrashCan	7	178
1454	30	2	NA	BodyCam-Face	TrashCan	7	179
1455	62	2	NA	DashCam	TrashCan	5	180
1456	53	2	NA	BodyCam-Visible	TrashCan	6	181
1457	46	1	NA	BodyCam-Visible	TrashCan	7	182
1458	24	2	NA	BodyCam-Visible	TrashCan	7	183
1459	32	2	NA	BodyCam-Obscured	TrashCan	3	184
1460	33	1	NA	BodyCam-Obscured	TrashCan	4	185
1461	41	2	NA	BodyCam-Obscured	TrashCan	3	186
1462	40	2	NA	BodyCam-Face	TrashCan	4	187
1463	31	2	NA	BodyCam-Face	TrashCan	3	188
1464	35	2	NA	BodyCam-Visible	TrashCan	7	189
1465	28	2	NA	BodyCam-Face	TrashCan	5	190
1466	25	2	NA	DashCam	TrashCan	7	191
1467	44	2	NA	DashCam	TrashCan	7	192
1468	37	2	NA	BodyCam-Visible	TrashCan	7	193
1469	19	2	NA	DashCam	TrashCan	7	194
1470	41	2	NA	DashCam	TrashCan	2.5	195
1471	20	2	NA	BodyCam-Visible	TrashCan	7	196
1472	23	2	NA	BodyCam-Visible	TrashCan	7	197
1473	27	1	NA	DashCam	TrashCan	6	198
1474	44	2	NA	BodyCam-Face	TrashCan	4	199
1475	21	2	NA	BodyCam-Visible	TrashCan	6	200
1476	47	2	NA	BodyCam-Face	TrashCan	1	201
1477	55	2	NA	BodyCam-Visible	TrashCan	7	202
1478	56	2	NA	DashCam	TrashCan	7	203
1479	22	2	NA	BodyCam-Face	TrashCan	6	204
1480	33	2	NA	BodyCam-Visible	TrashCan	7	205
1481	36	2	NA	DashCam	TrashCan	5.5	206
1482	61	2	NA	DashCam	TrashCan	7	207
1483	28	2	NA	BodyCam-Face	TrashCan	5	208
1484	27	2	NA	BodyCam-Visible	TrashCan	6	209
1485	37	2	NA	BodyCam-Visible	TrashCan	7	210
1486	40	2	NA	BodyCam-Obscured	TrashCan	6	211
1487	19	2	NA	DashCam	TrashCan	7	212
1488	41	1	NA	BodyCam-Obscured	TrashCan	4	213
1489	27	1	NA	BodyCam-Visible	TrashCan	4	214
1490	22	2	NA	BodyCam-Visible	TrashCan	7	215
1491	24	2	NA	BodyCam-Obscured	TrashCan	4.5	216
1492	50	2	NA	BodyCam-Obscured	TrashCan	5	217
1493	40	1	NA	BodyCam-Visible	TrashCan	7	218
1494	66	2	NA	BodyCam-Obscured	TrashCan	4	219
1495	65	2	NA	BodyCam-Face	TrashCan	2	220
1496	30	2	NA	BodyCam-Visible	TrashCan	7	221
1497	28	2	NA	BodyCam-Obscured	TrashCan	4	222
1498	21	2	NA	BodyCam-Obscured	TrashCan	6	223
1499	29	2	NA	BodyCam-Visible	TrashCan	4.5	224
1500	29	2	NA	BodyCam-Visible	TrashCan	7	225
1501	35	2	NA	DashCam	TrashCan	7	226
1502	33	2	NA	DashCam	TrashCan	7	227
1503	67	2	NA	BodyCam-Obscured	TrashCan	6	228
1504	36	2	NA	DashCam	TrashCan	7	229
1505	22	2	NA	BodyCam-Visible	TrashCan	4.5	230
1506	19	2	NA	BodyCam-Obscured	TrashCan	4	231
1507	36	2	NA	DashCam	TrashCan	7	232
1508	24	2	NA	BodyCam-Visible	TrashCan	7	233
1509	30	1	NA	BodyCam-Visible	TrashCan	6	234
1510	21	2	NA	BodyCam-Face	TrashCan	4	235
1511	37	2	NA	BodyCam-Obscured	TrashCan	4	236
1512	36	2	NA	BodyCam-Visible	TrashCan	7	237
1513	46	2	NA	DashCam	TrashCan	7	238
1514	24	2	NA	BodyCam-Obscured	TrashCan	2.5	239
1515	21	2	NA	BodyCam-Face	TrashCan	5	240
1516	31	2	NA	BodyCam-Visible	TrashCan	7	241
1517	20	2	NA	BodyCam-Obscured	TrashCan	7	242
1518	34	2	NA	DashCam	TrashCan	7	243
1519	25	2	NA	DashCam	TrashCan	7	244
1520	33	1	NA	BodyCam-Visible	TrashCan	7	245
1521	24	2	NA	BodyCam-Face	TrashCan	6	246
1522	34	2	NA	BodyCam-Obscured	TrashCan	4	247
1523	38	2	NA	BodyCam-Obscured	TrashCan	6.5	248
1524	35	2	NA	DashCam	TrashCan	7	249
1525	23	2	NA	DashCam	TrashCan	7	250
1526	25	2	NA	BodyCam-Visible	TrashCan	7	251
1527	42	2	NA	BodyCam-Obscured	TrashCan	1	252
1528	42	2	NA	BodyCam-Face	TrashCan	1	253
1529	42	2	NA	BodyCam-Face	TrashCan	4	254
1530	28	2	NA	BodyCam-Face	TrashCan	5	255
1531	69	2	NA	BodyCam-Visible	TrashCan	7	256
1532	31	2	NA	BodyCam-Face	TrashCan	7	257
1533	29	2	NA	BodyCam-Face	TrashCan	4	258
1534	31	2	NA	DashCam	TrashCan	7	259
1535	42	2	NA	BodyCam-Obscured	TrashCan	7	260
1536	45	2	NA	BodyCam-Obscured	TrashCan	7	261
1537	64	1	NA	BodyCam-Face	TrashCan	6	262
1538	34	2	NA	BodyCam-Face	TrashCan	3.5	263
1539	33	2	NA	BodyCam-Obscured	TrashCan	4.5	264
1540	41	1	NA	DashCam	TrashCan	7	265
1541	30	2	NA	BodyCam-Visible	TrashCan	6.5	266
1542	27	2	NA	BodyCam-Obscured	TrashCan	7	267
1543	45	2	NA	BodyCam-Visible	TrashCan	7	268
1544	28	1	NA	DashCam	TrashCan	7	269
1545	50	2	NA	BodyCam-Obscured	TrashCan	7	270
1546	50	2	NA	BodyCam-Face	TrashCan	3	271
1547	32	2	NA	BodyCam-Face	TrashCan	6.5	272
1548	35	2	NA	BodyCam-Visible	TrashCan	5	273
1549	58	2	NA	BodyCam-Face	TrashCan	3	274
1550	50	2	NA	BodyCam-Obscured	TrashCan	4	275
1551	31	2	NA	BodyCam-Obscured	TrashCan	6	276
1552	25	2	NA	BodyCam-Obscured	TrashCan	6	277
1553	47	2	NA	BodyCam-Visible	TrashCan	7	278
1554	39	2	NA	BodyCam-Visible	TrashCan	7	279
1555	51	2	NA	BodyCam-Obscured	TrashCan	7	280
1556	31	2	NA	BodyCam-Face	TrashCan	4	281
1557	24	2	NA	DashCam	TrashCan	7	282
1558	31	2	NA	DashCam	TrashCan	7	283
1559	27	2	NA	BodyCam-Obscured	TrashCan	5	284
1560	47	2	NA	BodyCam-Face	TrashCan	5	285
1561	38	1	NA	BodyCam-Face	TrashCan	7	286
1562	33	2	NA	BodyCam-Face	TrashCan	7	287
1563	66	2	NA	BodyCam-Visible	TrashCan	7	288
1564	36	2	NA	BodyCam-Obscured	TrashCan	4	289
1565	26	2	NA	BodyCam-Visible	TrashCan	4.5	290
1566	26	2	NA	BodyCam-Obscured	TrashCan	4.5	291
1567	25	1	NA	DashCam	TrashCan	6.5	292
1568	25	1	NA	BodyCam-Visible	TrashCan	5	293
1569	26	1	NA	BodyCam-Visible	TrashCan	7	294
1570	36	1	NA	DashCam	TrashCan	7	295
1571	38	2	NA	BodyCam-Face	TrashCan	7	296
1572	27	2	NA	BodyCam-Obscured	TrashCan	3.5	297
1573	42	2	NA	BodyCam-Visible	TrashCan	7	298
1574	38	2	NA	DashCam	TrashCan	6.5	299
1575	33	2	NA	DashCam	TrashCan	7	300
1576	21	2	NA	DashCam	TrashCan	7	301
1577	59	1	NA	BodyCam-Visible	TrashCan	7	302
1578	35	2	NA	BodyCam-Face	TrashCan	5	303
1579	26	2	NA	BodyCam-Face	TrashCan	1	304
1580	29	1	NA	BodyCam-Face	TrashCan	7	305
1581	42	2	NA	BodyCam-Visible	TrashCan	6	306
1582	31	2	NA	BodyCam-Face	TrashCan	4	307
1583	36	2	NA	BodyCam-Visible	TrashCan	7	308
1584	39	2	NA	BodyCam-Obscured	TrashCan	1	309
1585	30	1	NA	BodyCam-Visible	TrashCan	6.5	310
1586	32	2	NA	DashCam	TrashCan	7	311
1587	37	2	NA	DashCam	TrashCan	7	312
1588	35	2	NA	BodyCam-Visible	TrashCan	7	313
1589	27	2	NA	BodyCam-Face	TrashCan	1.5	314
1590	44	2	NA	BodyCam-Face	TrashCan	1	315
1591	47	2	NA	BodyCam-Face	TrashCan	4	316
1592	30	2	NA	DashCam	TrashCan	7	317
1593	39	2	NA	DashCam	TrashCan	7	318
1594	29	1	NA	BodyCam-Visible	TrashCan	6	319
1595	26	2	NA	BodyCam-Obscured	TrashCan	7	320
1596	24	2	NA	BodyCam-Obscured	TrashCan	6.5	321
1597	21	2	NA	BodyCam-Face	TrashCan	6.5	322
1598	27	2	NA	BodyCam-Visible	TrashCan	6	323
1599	55	2	NA	DashCam	TrashCan	7	324
1600	28	2	NA	BodyCam-Obscured	TrashCan	6	325
1601	32	2	NA	BodyCam-Face	TrashCan	1	326
1602	56	2	NA	BodyCam-Visible	TrashCan	5	327
1603	36	2	NA	BodyCam-Face	TrashCan	5	328
1604	21	2	NA	BodyCam-Face	TrashCan	3	329
1605	58	1	NA	BodyCam-Obscured	TrashCan	5	330
1606	26	2	NA	BodyCam-Visible	TrashCan	7	331
1607	37	2	NA	DashCam	TrashCan	5	332
1608	29	1	NA	BodyCam-Face	TrashCan	5	333
1609	58	2	NA	BodyCam-Obscured	TrashCan	2.5	334
1610	45	2	NA	DashCam	TrashCan	4.5	335
1611	27	1	NA	BodyCam-Visible	TrashCan	4	336
1612	22	2	NA	BodyCam-Visible	TrashCan	7	337
1613	27	2	NA	BodyCam-Face	TrashCan	7	338
1614	41	2	NA	BodyCam-Obscured	TrashCan	1.5	339
1615	53	2	NA	BodyCam-Obscured	TrashCan	6	340
1616	23	2	NA	BodyCam-Visible	TrashCan	4.5	341
1617	49	2	NA	BodyCam-Face	TrashCan	5	342
1618	32	2	NA	BodyCam-Face	TrashCan	4	343
1619	27	1	NA	DashCam	TrashCan	5.5	344
1620	35	2	NA	BodyCam-Face	TrashCan	6.5	345
1621	26	1	NA	BodyCam-Obscured	TrashCan	7	346
1622	28	1	NA	BodyCam-Obscured	TrashCan	4	347
1623	27	1	NA	BodyCam-Visible	TrashCan	6.5	348
1624	35	2	NA	BodyCam-Obscured	TrashCan	7	349
1625	25	1	NA	BodyCam-Visible	TrashCan	5	350
1626	23	1	NA	BodyCam-Face	TrashCan	3	351
1627	51	2	NA	DashCam	TrashCan	6	352
1628	27	2	NA	DashCam	TrashCan	7	353
1629	33	2	NA	BodyCam-Face	TrashCan	1	354
1630	27	2	NA	BodyCam-Face	TrashCan	6	355
1631	25	2	NA	BodyCam-Obscured	TrashCan	5.5	356
1632	55	2	NA	BodyCam-Face	TrashCan	4	357
1633	48	2	NA	BodyCam-Obscured	TrashCan	5	358
1634	70	2	NA	DashCam	TrashCan	7	359
1635	35	2	NA	DashCam	TrashCan	7	360
1636	26	2	NA	BodyCam-Visible	TrashCan	7	361
1637	44	2	NA	BodyCam-Face	TrashCan	1.5	362
1638	36	2	NA	BodyCam-Face	TrashCan	5	363
1639	27	2	NA	BodyCam-Obscured	TrashCan	4	364
1640	45	1	NA	BodyCam-Obscured	TrashCan	6	365
1641	29	2	NA	BodyCam-Visible	TrashCan	7	366
1642	34	1	NA	BodyCam-Obscured	TrashCan	1.5	367
1643	33	2	NA	BodyCam-Face	TrashCan	7	368
1644	20	2	NA	BodyCam-Visible	TrashCan	7	369
1645	54	2	NA	DashCam	TrashCan	6.5	370
1646	42	1	NA	BodyCam-Face	TrashCan	7	371
1647	25	1	NA	BodyCam-Obscured	TrashCan	5.5	372
1648	34	2	NA	BodyCam-Visible	TrashCan	7	373
1649	29	1	NA	BodyCam-Obscured	TrashCan	6	374
1650	20	2	NA	BodyCam-Visible	TrashCan	5.5	375
1651	34	2	NA	BodyCam-Obscured	TrashCan	7	376
1652	54	2	NA	BodyCam-Face	TrashCan	1	377
1653	50	2	NA	BodyCam-Visible	TrashCan	7	378
1654	30	2	NA	DashCam	TrashCan	7	379
1655	25	2	NA	BodyCam-Visible	TrashCan	7	380
1656	24	1	NA	BodyCam-Visible	TrashCan	7	381
1657	33	2	NA	BodyCam-Visible	TrashCan	6	382
1658	36	2	NA	BodyCam-Visible	TrashCan	7	383
1659	31	2	NA	BodyCam-Obscured	TrashCan	7	384
1660	24	2	NA	BodyCam-Face	TrashCan	6	385
1661	32	2	NA	DashCam	TrashCan	7	386
1662	54	2	NA	BodyCam-Visible	TrashCan	7	387
1663	23	2	NA	BodyCam-Visible	TrashCan	7	388
1664	64	2	NA	BodyCam-Obscured	TrashCan	7	389
1665	41	2	NA	BodyCam-Visible	TrashCan	7	390
1666	58	2	NA	BodyCam-Visible	TrashCan	5.5	391
1667	32	2	NA	BodyCam-Visible	TrashCan	7	392
1668	26	2	NA	BodyCam-Visible	TrashCan	6.5	393
1669	24	2	NA	DashCam	TrashCan	6.5	394
1670	35	2	NA	BodyCam-Face	TrashCan	7	395
1671	51	2	NA	BodyCam-Face	TrashCan	6	396
1672	36	2	NA	BodyCam-Obscured	TrashCan	7	397
1673	38	2	NA	DashCam	TrashCan	7	398
1674	59	2	NA	BodyCam-Obscured	TrashCan	4	399
1675	55	1	NA	DashCam	TrashCan	5	400
1676	43	2	NA	DashCam	TrashCan	7	401
1677	31	2	NA	BodyCam-Visible	TrashCan	7	402
1678	63	2	NA	BodyCam-Visible	TrashCan	5.5	403
1679	27	1	NA	DashCam	TrashCan	4.5	404
1680	30	1	NA	BodyCam-Face	TrashCan	4.5	405
1681	27	2	NA	DashCam	TrashCan	6.5	406
1682	30	1	NA	DashCam	TrashCan	5.5	407
1683	65	2	NA	BodyCam-Obscured	TrashCan	4	408
1684	55	2	NA	DashCam	TrashCan	6	409
1685	50	2	NA	DashCam	TrashCan	5	410
1686	42	2	NA	BodyCam-Obscured	TrashCan	4	411
1687	30	1	NA	BodyCam-Visible	TrashCan	6	412
1688	23	2	NA	DashCam	TrashCan	7	413
1689	29	1	NA	BodyCam-Visible	TrashCan	7	414
1690	36	2	NA	BodyCam-Obscured	TrashCan	5.5	415
1691	28	1	NA	BodyCam-Obscured	TrashCan	7	416
1692	46	2	NA	BodyCam-Obscured	TrashCan	4	417
1693	25	1	NA	DashCam	TrashCan	6	418
1694	23	2	NA	BodyCam-Obscured	TrashCan	3	419
1695	46	2	NA	BodyCam-Visible	TrashCan	6	420
1696	30	2	NA	BodyCam-Face	TrashCan	6	421
1697	50	2	NA	DashCam	TrashCan	7	422
1698	35	2	NA	BodyCam-Visible	TrashCan	5	423
1699	30	2	NA	DashCam	TrashCan	5.5	424
1700	30	2	NA	BodyCam-Obscured	TrashCan	5	425
