# Supplementary material for: Body camera footage leads to lower judgments of intent than dash camera footage
Source: Proc Natl Acad Sci U S A. 2019 Jan 7;116(4):1201–6. doi: 10.1073/pnas.1805928116 (PMC6347687; doi:10.1073/pnas.1805928116)
Supplement: Supplementary File [file pnas.1805928116.sd08.csv]

StartDate	EndDate	intent1	intent2	intent3	intent4	Assualt	batt	aggbatt	misconduct	edu	hisp	race_1	race_2	race_3	race_4	race_5	race_6	race_6_TEXT	gender	income	relation	employ	poli_1	poli_2	condtion	intent
10/22/2017	10/22/2017	20	17	16	16	1	2	2	1	4	1						1		1	5	5	1	4	1	1	2.33333333333333
11/11/2017	11/11/2017	20	16	18	18	2	2	2	2	6	2	1							2	12	1	1		1	1	3.33333333333333
10/20/2017	10/20/2017	18	18	18	18	2	2	1	1	5	2				1				2	3	5	2	4	4	1	4
10/20/2017	10/20/2017	21	16	17	19	2	1	1	1	3	2	1							2	2	5	2	1	2	1	3.33333333333333
10/20/2017	10/20/2017	21	15	15	15	2	2	2	2	6	2				1				2	11	1	1	3	3	1	1
10/20/2017	10/20/2017	20	17	17	21	1	1	1	1	4	1	1		1					2	7	1	1	5	6	1	4.33333333333333
10/20/2017	10/20/2017	21	18	18	21	2	2	2	1	6	2	1							1	5	5	1	3	4	1	5
10/20/2017	10/20/2017	20	17	17	21	2	1	2	2	5	2	1							2	12	5	1	2	1	1	4.33333333333333
10/20/2017	10/20/2017	17	17	16	16	2	1	1	1	3	2	1							1	5	5	1	1	4	1	2.33333333333333
10/21/2017	10/21/2017	18	20	20	19	2	1	1	1	5	2	1							2	12		2	2	2	1	5.66666666666667
10/21/2017	10/21/2017	20	18	18	16	2	2	2	2	4	2					1			1	12	1	1	1	1	1	3.33333333333333
10/21/2017	10/21/2017	20	15	16	18	1	1	1	2	6	2	1							1	12	1	1	2	1	1	2.33333333333333
10/21/2017	10/21/2017	17	18	18	18	1	1	1	1	5		1							1	11	1	1	1	4	1	4
10/21/2017	10/21/2017	19	17	16	17	1	1	2	1	3	2		1						1	5	5	1		1	1	2.66666666666667
10/21/2017	10/21/2017	21	16	18	21	1	2	2	1	5	2	1							1	12	1	1	1	1	1	4.33333333333333
10/22/2017	10/22/2017	21	16	16	18	1	2	2	2	1	2	1							2	11	5	2	2	2	1	2.66666666666667
10/22/2017	10/22/2017	20	18	18	17	1	1	2	1	8	2				1				2	12	5	1	1	2	1	3.66666666666667
10/22/2017	10/22/2017	21	18	19	19	1	1	1	1	6	2	1							2	6	5	2	1	1	1	4.66666666666667
10/22/2017	10/22/2017	16	19	19	18	1	1	1	1	6	2	1							2	6	5	1	3	4	1	4.66666666666667
10/22/2017	10/22/2017	18	16	16	17	1	1	2	1	6	2	1							2	8	5	1	2	3	1	2.33333333333333
10/22/2017	10/22/2017	21	15	15	15	2	1	1	1	5	2	1							2	9	5	1	1	2	1	1
10/22/2017	10/22/2017	21	18	18	21	1	1	1	1	5	2				1				2	8	5	1	1	1	1	5
10/22/2017	10/22/2017	20	15	15		2	2	2	1	4	2	1							1	4	5	1	4	4	1	1
10/22/2017	10/22/2017	16	17	17	16	2	2	2	2	4	2						1		2	2	5	2	1	1	1	2.66666666666667
10/23/2017	10/23/2017	21	15	15	15	2	2	1	1	6	2	1							1	10	1	1	6	6	1	1
10/28/2017	10/28/2017	20	18	17	16	1	1	1	1	6	2				1				2	10	1	1	5		1	3
10/28/2017	10/28/2017	21	15	15	20	2	2	2	2	5	2	1							2	12	1	4	4	4	1	2.66666666666667
10/28/2017	10/28/2017	19				1	1	1	1	5	2						1	middle wastern though most would qualify that as caucasian note: i am white passing	2	5	5	1	2	4	1
10/28/2017	10/30/2017	21	16	16	19	2	2	2	2	5	2	1							1	2	5	1	2	2	1	3
10/30/2017	10/30/2017	20	16	16	20	1	2	2	2	5	2	1							2	10	1	1	1	1	1	3.33333333333333
10/30/2017	10/30/2017	18	19	17	16	1	2	1	1	4	1						1		2	1	5	1	1	2	1	3.33333333333333
10/30/2017	10/30/2017	21	18	18	21	1	2	1	1	5	2				1				1	1	5	2	1	1	1	5
10/30/2017	10/30/2017	17	15	15	20	2	2	2	2	8	2				1				1	12	1	1	4	4	1	2.66666666666667
11/1/2017	11/1/2017	21	16	16	21	2	2	2	1	5	2	1							1	3	5	3	1	1	1	3.66666666666667
11/1/2017	11/1/2017	15	15	15	20	2	2	2	2	5	2	1							1	7		1	1	3	1	2.66666666666667
11/1/2017	11/1/2017	20	19	19	20	1	1	2	2	5	2	1							2	12	1	3	4	3	1	5.33333333333333
11/1/2017	11/1/2017	18	16	16	18	2	2	2	2	8	2	1							1	12	1	1	3	4	1	2.66666666666667
11/1/2017	11/1/2017	21	15	15	20	1	1	1	1	5	1								1		5	2	1	3	1	2.66666666666667
11/1/2017	11/1/2017	20	15	15	15	2	2	1	1	6	2	1							2	3	1	1	6	7	1	1
11/3/2017	11/3/2017	20	18	18	20	1	1	1	1	5	2	1							1	5	5	2	1	1	1	4.66666666666667
11/4/2017	11/4/2017	18	18	18	21	1	2	1	1	5	2	1							2	12	1	1	4	3	1	5
11/4/2017	11/4/2017	20	16	16	16	2	2	2	2	5	2	1							2	12	1	2	4	4	1	2
11/3/2017	11/4/2017	21	16	16	21	1	1	2	1	5	2	1							2	4	5	1	1	1	1	3.66666666666667
11/5/2017	11/5/2017	20	16	16	19	2	1	2	1	6	1								1	3	5	1	2	2	1	3
11/5/2017	11/5/2017	20	15	15	16	2	1	2	2	6	1						1	Latino	1	3	5	1	3	3	1	1.33333333333333
11/5/2017	11/5/2017	21				2	1	2	1	5	2	1							1	5	5	1	7		1
11/5/2017	11/5/2017	18	16	16	21	2	2	2	1	6	2	1							1	9	5	1	1	3	1	3.66666666666667
11/5/2017	11/5/2017	21	15	15	16	2	2	1	1	7	2	1							2	4	5	1	1	1	1	1.33333333333333
11/6/2017	11/6/2017	16	16	18	17	2	1	1	1	5	2				1				2	11	5	2	2	2	1	3
11/6/2017	11/6/2017	19	16	16	20	1	1	1	1	6	2		1						2	5	5	1	2	2	1	3.33333333333333
11/6/2017	11/6/2017	21	15	15	21	2	2	2	2	3	2	1							1	11	5	1	2	1	1	3
11/6/2017	11/6/2017	21	15	15	18	2	2	2	2	7	2	1							1	5	5	1	4	4	1	2
11/6/2017	11/6/2017	18	18	18	18	2	2	2	2	7	2	1							1	11	1	1	4	4	1	4
11/6/2017	11/7/2017	20	16	16	20	2	2	2	2	5	2	1							2	6	5	1	2	1	1	3.33333333333333
11/7/2017	11/7/2017	20	15	15	21	1	1	1	1	3	1	1							1	3	5	1	6	6	1	3
11/9/2017	11/9/2017	16	16	16	16	2	2	2	2	5	2	1							1	8	4	1	4	4	1	2
11/9/2017	11/9/2017	20	15	15	15	1	1	1	1	6	2	1							1	12	3	1	2	2	1	1
11/9/2017	11/9/2017	19	16	16	21	1	1	1	1	5	2	1							1	2	5	2	3	4	1	3.66666666666667
11/9/2017	11/9/2017	20	16	16	18	2	1	1	1	6	2	1							2	11	1	2	5	4	1	2.66666666666667
11/9/2017	11/9/2017	20	16	16	16	1	1	2	1	5	2	1							2	10	1	2	2	2	1	2
11/11/2017	11/11/2017	18	15	15	15	1	1	1	1	5	2	1							1	12	1	1	1	1	1	1
11/11/2017	11/11/2017	21	16	16	17	1	1	1	1	3	1	1							2	5	5	1	1	1	1	2.33333333333333
11/11/2017	11/12/2017	20	15	15	15	2	2	2	2	2	2	1							2	5	5	2	1	1	1	1
11/12/2017	11/12/2017	19	16	18	16	2	2	2	2	5	2								2						1	2.66666666666667
11/12/2017	11/12/2017	20	18	17	19	1	1	1	1	6	2				1				2	4	5	1	2	1	1	4
11/12/2017	11/12/2017	18	16	17	21	1	1	1	1	5	2	1							2	7	5	2	2	2	1	4
11/13/2017	11/13/2017	21	15	15	19	2	2	2	2	8	2	1							1	12	3	1	4	7	1	2.33333333333333
11/15/2017	11/15/2017	19	17	16	21	1	2	1	2	5	2	1							2	8	5	1	1	1	1	4
11/15/2017	11/15/2017	17	15	15	20	1	1	1	1	4	2	1							1	1	5	2	1	3	1	2.66666666666667
11/15/2017	11/18/2017	20	20	20	20	1	1	1	1	3	2	1							2	4	3	2	4		1	6
11/18/2017	11/18/2017	19	18	18	18	1	1	2	1	3	2				1				2	1	5	3	4	4	1	4
11/18/2017	11/18/2017	20	15	15	19	2	1	1	1	6	2	1							1	12	1	1	2	1	1	2.33333333333333
11/12/2017	11/12/2017	21	19	18	19	1	1	1	1	5	2	1							2	2	5	1	1	3	2	4.66666666666667
10/28/2017	10/28/2017	18	20	21	18	1	1	1	1	5										1	5	2	1	1	2	5.66666666666667
10/20/2017	10/20/2017	18	18	18	18	1	1	1	1	8	2						1			1	3	2	4	4	2	4
10/20/2017	10/20/2017	18	18	18	21	2	2	2	2	8	2	1							1	12	1	1	2	1	2	5
10/20/2017	10/20/2017	15	15	15	19	1	1	1	1	6	2	1							2	12	1	4	1	1	2	2.33333333333333
10/20/2017	10/20/2017	20	18	17	21	1	2	2	1	5	2	1							1	11	5	1	1	2	2	4.66666666666667
10/20/2017	10/20/2017	20	15	15	16	1	1	1	1	6	2	1							1	11	1	1	2	2	2	1.33333333333333
10/21/2017	10/21/2017	20	15	15	15	1	1	1	1	5	2	1							1	10					2	1
10/21/2017	10/21/2017	20	15	15	20	2	1	2	2	5	2	1							1	4	1	1	1	4	2	2.66666666666667
10/22/2017	10/22/2017	19	18	18	21	1	1	2	1	6	2	1							1	12	1	1	3	4	2	5
10/22/2017	10/22/2017	16	16	16	16	1	1	2	1	5	2	1							1	6	5	1	3	3	2	2
10/22/2017	10/22/2017	20	17	17	20	2	1	2	1	3	2	1							1	5	5	1	1	3	2	4
10/22/2017	10/22/2017	19	17	17	17	1	1	1	1	4	1						1	Brown	2	4	5	1	1		2	3
10/22/2017	10/22/2017	16	19	20	21	1	1	1	1	5	2	1							1	5	5	1	2	2	2	6
10/23/2017	10/23/2017	20	16	16	19	1	1	1	1	3	2	1							1	2	5	2	3	2	2	3
10/23/2017	10/23/2017	20	15	15	15	2	2	2	1	8	1	1							2	7	3	3	6	4	2	1
10/28/2017	10/28/2017																								2
10/28/2017	10/28/2017	18	16	16	16	1	1	1	1	3	2	1							1	12	1	1	2	1	2	2
10/28/2017	10/28/2017	20	16	16	17	1	1	1	1	5	2	1							2	11	1	1		1	2	2.33333333333333
10/28/2017	10/28/2017	21	15	15	15	2	2	2	2	7	2	1							1	12	4	1	5	5	2	1
10/28/2017	10/30/2017	21	16	17	19	2	2	2	2	5	1				1				1	10	5	2	2	2	2	3.33333333333333
10/30/2017	10/30/2017	21	18	17	21	1	1	1	1	5	2	1							1	2	5	1	4	4	2	4.66666666666667
10/30/2017	10/30/2017	21	15	15	19	2	2	2	2	5	2	1							1	9	5	1	7	7	2	2.33333333333333
11/3/2017	11/4/2017	20	15	15	18	1	1	1	1	3	2	1							1	5	5	1	4	4	2	2
11/4/2017	11/4/2017	21	17	16	20	1	1	1	1	5	2	1							2	4	5	3	1		2	3.66666666666667
11/4/2017	11/4/2017	20	16	16	21	2	2	2	2	4	2		1						1	3	5	1	1	1	2	3.66666666666667
11/4/2017	11/4/2017	20	16	16	21	1	1	1	1	5	2	1							1	12	1	1	4	4	2	3.66666666666667
11/4/2017	11/4/2017	19	16	16	17	2	2	2	1	5	2				1				2		3	3	4	4	2	2.33333333333333
11/4/2017	11/4/2017	20	16	16	21	2	2	2	1	8	2						1	Jewish	1	12	1	1	4	4	2	3.66666666666667
11/4/2017	11/5/2017	20	16	16	16	1	2	2	1	6	2	1							2	11	1	1	5	4	2	2
11/5/2017	11/5/2017	18	18	18	21		1																		2	5
11/5/2017	11/5/2017	20	16	16	16	1	2	2	1	5	2	1							1	7	3	1	2	2	2	2
11/5/2017	11/5/2017	21	16	17	21	1	2	2	1	5	2	1							1	2	5	1	4	4	2	4
11/5/2017	11/5/2017	20	20	20	20	1	1	1	1	5	2		1						1	8	5	1	4	3	2	6
11/5/2017	11/5/2017	19	18	18	19	1	1	1	1	6	1	1					1		2	12	1	1	1	4	2	4.33333333333333
11/6/2017	11/6/2017	21	16	16	20	1	1	1	1	5	2				1				2	5	5	1	1	1	2	3.33333333333333
11/6/2017	11/6/2017	15	15	15	17	1	1	1	1	3	2	1							2	12	5	2	1	1	2	1.66666666666667
11/7/2017	11/7/2017	19	17	16	19	1	1	1	1	3	2	1							1	1	5	2	2	3	2	3.33333333333333
11/7/2017	11/7/2017	18	18	18	18	1	1	1	1	6	2	1							2	4	3	4	2	2	2	4
11/7/2017	11/7/2017	19	16	16	19	1	2	1	2	6	2	1							2	11	1	4	2	2	2	3
11/7/2017	11/7/2017	18	17	17	17	2	1	1	2	6	2	1							2	11	1	1		1	2	3
11/7/2017	11/7/2017	20	20	21	20	1	1	1	1	6	2	1							2	3	4	4	4	4	2	6.33333333333333
11/9/2017	11/9/2017	20	15	15	20	1	1	1	1	6	2	1							2	12	3	4	1	1	2	2.66666666666667
11/9/2017	11/9/2017	21	21	15	15	2	2	2	2	4	2	1							1	12	1	1	1	1	2	3
11/9/2017	11/9/2017	20	16	16	20	2	2	2	2	5	2	1							1	11	1	2	2	2	2	3.33333333333333
11/9/2017	11/9/2017	15	20	21	21	1	1	1	1	6	2	1							2	11	5	1	1	1	2	6.66666666666667
11/11/2017	11/11/2017	20	16	16	16	2	2	2	2	5	2	1							1	8	5	1	3	3	2	2
11/11/2017	11/11/2017	18	19	21	21	1	1	1	1	2	2	1							1	6	5	1	1	1	2	6.33333333333333
11/11/2017	11/11/2017	20	21	21	21	1	1	1	1	4	2	1							1	4	1	2	4	4	2	7
11/11/2017	11/11/2017	20	16	17	21	1	1	1	1	6	2	1					1	welsh/cornish	1	11	1	4	5	6	2	4
11/11/2017	11/11/2017	20	16	16	19	2	1	1	1	6	2	1							2	12	5	1	2	3	2	3
11/11/2017	11/11/2017	20	16	16	19	2	2	2	1	5	2	1							1	2	5	1	1	3	2	3
11/11/2017	11/12/2017	21	16	16	19	1	2	2	1	7	2	1							1	12	5	1	2	2	2	3
11/12/2017	11/12/2017	19	15	16	19	2	2	2	2	6	1	1							2	12	3	4	3	3	2	2.66666666666667
11/12/2017	11/12/2017	20	21	20	21	2	1	2	1	2	2	1							1	5	5	4	4	4	2	6.66666666666667
11/13/2017	11/13/2017	21	18	18	21	2	1	1	1	6	2	1							2	2	5	2	1	1	2	5
11/12/2017	11/13/2017	20	17	16	16	1	1	2	1	5	2				1				1	4	5	1	2	2	2	2.33333333333333
11/13/2017	11/13/2017	21	17	16	19	1	1	1	1	5	2	1							1	2	1	2	3	4	2	3.33333333333333
11/13/2017	11/13/2017	20	16	16	21	1	2	2	1	6	2	1							1	3	5	1	2	1	2	3.66666666666667
11/13/2017	11/13/2017	20	17	17	21	1	1	1	1	5	2	1							2	4	5	1	1	4	2	4.33333333333333
11/12/2017	11/13/2017	18	18	18	18	1	1	1	1	5	1	1							1	7	1	3	4	4	2	4
11/15/2017	11/15/2017	21	15	15	15	2	2	2	2	6	2	1							2	12	1	1	6	7	2	1
11/15/2017	11/15/2017	21	21	21	21	1	1	1	1	2	2	1							2	1	5	2	1	1	2	7
11/15/2017	11/15/2017	21	21	21	21	1	1	1	1	5	2	1							1	2	5	1	2	2	2	7
11/15/2017	11/18/2017	20	17	17	15	1	1	1	1	6		1							1	12	1	1	1	1	2	2.33333333333333
11/18/2017	11/18/2017	20	21	18	18	1		1	2	6	2	1							2	11	1	1	4	4	2	5
11/18/2017	11/18/2017					1	1	1	1	5	2	1							2	1	5	2	1	1	2
11/18/2017	11/18/2017	19	20	19	18	1	1	2	1	6	2	1							2	11	1	1	1	1	2	5
10/20/2017	10/20/2017	21	15	15	15	1	1	1	1	6	2	1							2	12	1	1	5	4	3	1
10/20/2017	10/20/2017	21	15	15	15	1	1	1	1	8	2	1							2	12	1	1	1	1	3	1
10/21/2017	10/21/2017																								3
10/21/2017	10/21/2017																								3
10/21/2017	10/21/2017																								3
10/21/2017	10/21/2017	18	15	15	15	2	1	1	1	6	2	1							2	12	1	3		1	3	1
10/21/2017	10/21/2017	20	16	15	16	1	1	1	1	8	2	1							1	12	1	1	7	5	3	1.66666666666667
10/22/2017	10/22/2017	20	15	15	15	1	1	1	1	4	2	1							1	4	5	2	3	3	3	1
10/22/2017	10/22/2017	21	16	15	18	2	1	1	1	6	2	1							2	12	1	1	2	1	3	2.33333333333333
10/22/2017	10/22/2017	20	15	15	15	2	2	2	2	8	2	1							1	12	5	1	2	2	3	1
10/22/2017	10/22/2017	20	16	16	16	1	2	2	2	5	2	1							2	5	5	1	4	2	3	2
10/22/2017	10/22/2017	21	15	15	15	1	2	2	2	8	2	1							1	1	1	1	1	2	3	1
10/22/2017	10/22/2017	20	15	15	15	1	1	2	2	3	2	1							2	11	1	1	4	4	3	1
10/22/2017	10/22/2017	21	16	16	16	2	2	2	2	3	2	1							2	5	5	1	1	1	3	2
10/22/2017	10/22/2017	20	17	18	18	1	1	1	1	4	1								2	3	5	1	2	4	3	3.66666666666667
10/23/2017	10/23/2017	19	16	16	16	2	1	1	1	3	1	1					1		2	1	5	1			3	2
10/23/2017	10/23/2017	15	15	15	15	1	1	1	1	5	2	1							2	5	5	1	4	4	3	1
10/23/2017	10/23/2017	20	16	16	16	1	2	1	1	3	2	1							2	10	3	2	6		3	2
10/23/2017	10/23/2017	15	15	15	15	1	2	2	2	5	2	1							1	12	1	1		7	3	1
10/20/2017	10/20/2017																								3
10/28/2017	10/28/2017	20	16	16	16	1	1	1	1	5	2	1							1	3	5	1	1	3	3	2
10/23/2017	10/28/2017	20	15	15	15	1	1	1	1	5	2	1							2	12	1	3		7	3	1
10/30/2017	10/30/2017	20	16	16	16	2	1	1	1	6	2	1							2	11	1	1		1	3	2
10/30/2017	10/30/2017	19	16	16	16	2	1	1	1	6	2				1				1	11	5	1	5	5	3	2
10/30/2017	10/30/2017																								3
10/30/2017	10/30/2017	16	15	15	16	2	2	2	1	5	2						1	Indian	2	12	1	1	2	4	3	1.33333333333333
10/30/2017	10/30/2017	20	17	17	17	1	1	1	1	5	2				1				2	5	5	1	2	2	3	3
10/30/2017	10/30/2017	17	16	17	17	1	1	1	1	6	2	1							1	12	5	1	2	1	3	2.66666666666667
10/30/2017	10/30/2017	20	16	16	16	1	1	1	1	8	2	1							2	11	1	1	3	2	3	2
11/1/2017	11/1/2017																								3
11/1/2017	11/1/2017	17	17	17	17	1	1	1	1	8	2	1							2	6	5	1	5	5	3	3
11/3/2017	11/3/2017	19	17	17	16	1	2	1	1	6	2				1				1	1	5	2	7	7	3	2.66666666666667
11/3/2017	11/3/2017	20	16	16	16	2	2	2	2	6	2	1							2	11	1	1	2	2	3	2
11/3/2017	11/3/2017	20	18	18	18	1	1	1	1	5	2	1							2	5	5	1	2	3	3	4
11/4/2017	11/4/2017	21	15	16	18	1	1	1	1	5	2	1							2	7		3	1	1	3	2.33333333333333
11/4/2017	11/4/2017	20	16	16	16	1	1	1	1	8	2	1							2	11	5	1	6	4	3	2
11/5/2017	11/5/2017	21	15	16	18	1	1	1	1	5	2	1							1	10	1	1	5	4	3	2.33333333333333
11/5/2017	11/5/2017	20	15	15	15	1	1	1	1	5	2	1							1	1	5	2	1	1	3	1
11/5/2017	11/5/2017																								3
11/5/2017	11/5/2017	21	16	16	17	1	1	1	1	5	2	1							1	4	5	1	3	3	3	2.33333333333333
11/6/2017	11/6/2017	20	16	16	16	2	1	2	1	5	2	1							2	4	5	1	1	1	3	2
11/6/2017	11/6/2017	18	18	18	18	2	1	1	1	6	2	1							2	12	1	1	1	1	3	4
11/7/2017	11/7/2017	20	15	15	15	1	2	2	1	3	2	1							2	1	5	3	3	3	3	1
11/7/2017	11/7/2017	19	17	18	20	1	1	1	1	2	2				1				2	5	3	2	3	4	3	4.33333333333333
11/7/2017	11/7/2017	20	15	15	15	1	1	1	1	3	2				1				2	8	5	2	2		3	1
11/1/2017	11/1/2017																								3
11/7/2017	11/9/2017	20	16	16	16	2	2	1	2	5	2	1							2	3	5	1	2	2	3	2
11/9/2017	11/9/2017	20	16	16	16	1	1	1	1	5	2	1							1	9	5	1	1	3	3	2
11/9/2017	11/9/2017	16	16	16	16	2	1	2	2	6	2	1							2		1	2			3	2
11/9/2017	11/9/2017	15	15	15	15	2	2	2	2	7	2	1							1	11	1	1	5	4	3	1
11/9/2017	11/9/2017	19	16	16	16	1	1	1	1	5	2	1							1	6	1	1	1	1	3	2
11/11/2017	11/11/2017	18	15	15	15	1	1	1	1	8	2								1	5	5	1	2	3	3	1
11/9/2017	11/11/2017	19	15	15	16	1	1	1	1	5	2				1				2	12	5	1	2	2	3	1.33333333333333
11/11/2017	11/11/2017	21	16	16	16	1	1	1	1	5	2	1							2	5	5	2	2	1	3	2
11/11/2017	11/11/2017	20	15	15	15	2	1	1	1	5	2	1							2	11	1	1	1	1	3	1
11/11/2017	11/11/2017	20	17	18	18	1	1	1	1	5		1							2	4	5	1	1		3	3.66666666666667
11/9/2017	11/11/2017	18	18	18	18	1	2	1	2	2	2	1							1	3	4	1	3	2	3	4
11/11/2017	11/11/2017	15	16	15	16	1	1	1	1	6	2	1							2	12	1	2	3	2	3	1.66666666666667
11/11/2017	11/11/2017	20	16	16	16	2	2	2	2	5	2	1							2	9	5	3	4	4	3	2
11/5/2017	11/5/2017																								3
11/12/2017	11/12/2017	20	16	16	20	1	1	1	1	3	2	1							1	2	1	2	1	1	3	3.33333333333333
11/11/2017	11/12/2017	21	15	15	15	2	2	2	2	5	1	1							2	7	5	1	2	2	3	1
11/12/2017	11/12/2017	18	18	18	18	1	1	1	1	6	2	1							1	7	1	1	2	4	3	4
11/12/2017	11/12/2017	21	15	15	15	2	2	2	2	2	1	1							1	12	5	2	7	7	3	1
11/12/2017	11/12/2017	20	16	16	16	1	1	1	1	2	2	1							1	3	5	1	4	4	3	2
11/12/2017	11/12/2017	20	16	20	16	2	2	2	2	6	2	1							2	4		1	2	2	3	3.33333333333333
11/12/2017	11/12/2017	20	15	15	15																				3	1
11/12/2017	11/13/2017																								3
11/13/2017	11/13/2017	20	16	16	16	1	1	1	1	5	2	1							2	6	5	1	4	5	3	2
11/13/2017	11/13/2017	21	15	15	15	2	2	2	2	6	1	1					1	hispanic		12	1	1	1	1	3	1
11/13/2017	11/13/2017	18	18	18	18	2	2	2	1	8	2	1							1	1	5	2	5	4	3	4
11/13/2017	11/15/2017	20	17	17	17	1	1	1	1	3	2	1							2	3	5	2	1	1	3	3
11/15/2017	11/15/2017	19	16	16	18	1	1	1	1	5	2	1							2	4	5	1	2	4	3	2.66666666666667
11/13/2017	11/15/2017																								3
11/15/2017	11/15/2017	19	16	16	16	1	1	1	1	5	2	1							2	3	5	1	1	3	3	2
11/15/2017	11/15/2017	18	18	19	19	1	1	1	1	8	1	1							2	1	4	3	1		3	4.66666666666667
11/18/2017	11/18/2017																								3
11/18/2017	11/18/2017	18	18	18	18	1	1	2	2	5	2				1					2	5	2	1	1	3	4
11/18/2017	11/18/2017	21	15	16	16	1	1	1	1	6	2	1							2	11	1	1	1	1	3	1.66666666666667
