# Supplementary material for: Body camera footage leads to lower judgments of intent than dash camera footage
Source: Proc Natl Acad Sci U S A. 2019 Jan 7;116(4):1201–6. doi: 10.1073/pnas.1805928116 (PMC6347687; doi:10.1073/pnas.1805928116)
Supplement: Supplementary File [file pnas.1805928116.sd09.csv]

TITLE	TIME	ID	TIME OFFICER ON SCREEN	APPERANCE	TIME PER APPERANCE	TOTALTIME	PROP	BODY_DASH
Police Dashcam Shows Officer Save Restaurant From Burning Car	1:29	Gin6d1n3VEk	69	4	17.25	89	0.775280899	1
Dashcam - Police Shoot Man During Traffic Stop	1:15	EdyyW0je6iU	50	3	16.66666667	78	0.641025641	1
Man With Black Makeup Tells Police 'I'm Allowed To Break The Law'	5:32:00	w7QILOKxlnY	326	8	40.75	332	0.981927711	0
Tooele Police Rescue Trapped Driver At McDonald's Drive-Thru	3:20	q6hLUxJUj74	200	1	200	200	1	1
Mad Off Duty Cop Makes Traffic Stop in his Personal Vehicle	4:42	bBneWIijGwg	150	1	150	150	1	1
Dashcam Shows Colorado State Patrol Trooper Nearly Hit By SUV	0:30	rHDVSK7ErOs	30	1	30	30	1	1
Police Save Suspect Who Started Stabbing Himself Inside Car	2:09	fIiBVd70A0g	129	1	129	129	1	1
Bodycam Shows Police Officers Saving Life of Choking Baby	1:25:00	ivPVIp_NHS0	85	1	85	85	1	0
Bodycam Captures Chicago Prisoner Punching Female Officer	0:30:00	EsT6MWVUeGw	30	3	10	30	1	0
Police Officers Rescue Woman And Dog From Burning Apartment	2:31:00	S-p_XMTPICQ	150	45	3.333333333	151	0.993377483	0
5Fired	1:08	#NAME?	67	1	67	68	0.985294118	1
Police Dashcam Shows Take Down Of Suicidal Man Armed With Rifle	1:00	xMgrqx6lIKg	59	1	59	60	0.983333333	1
Bodycam Footage From Fatal OKC Officer-Involved Shooting	0:40:00	5Emrrbdpy7Q	39	1	39	40	0.975	0
Bodycam Shows Cops Save Overdosing Man With Narcan in Florida	3:09:00	e6-XQw0bgck	183	2	91.5	189	0.968253968	0
Police Dashcam Shows Deer Thought Dead Gets Up And Runs Away	1:32	e1usz999yv4	89	1	89	92	0.967391304	1
Dashcam Video Of Tulsa Police Officers Fatal Shooting Rape Suspect	5:28	AKKHxkQ5Qjw	314	1	314	328	0.957317073	1
Dashcam Video Captures Illinois Police Saving Man From Overdose	1:07	qAQ9WuSVmRM	64	3	21.33333333	67	0.955223881	1
Police Save Suspect Who Started Stabbing Himself Inside Car	2:09	fIiBVd70A0g	123	2	61.5	129	0.953488372	1
Dashcam Shows Man Shooting Two Police Officers at Car Dealership	2:05	MO9RDSc_H8I	119	1	119	125	0.952	1
Bodycam Shows Police Officer Rescuing Woman From Burning Car	1:56:00	jcDvCOHeHEo	110	20	5.5	116	0.948275862	0
Suspect With Fake Gun Survives Shooting in 'Suicide by Cop' Attempt	3:06:00	sJZnvrBUo4M	175	1	175	186	0.940860215	0
Police Dashcam Footage Of Philando Castile Fatal Shooting	9:49	ODiFBKbaDzA	552	1	552	589	0.937181664	1
Dashcam Shows Cop Tasering Teen Bryce Masters Into Coma	2:24	tjZyt6cqs7o	134	2	67	144	0.930555556	1
Dashcam Video Captures Schaumburg Police Saving Baby's Life	2:05	26lXqLLSCi8	116	1	116	125	0.928	1
B8	1:02	kxKU92B9hx4	57	1	57	62	0.919354839	1
Police Dashcam Shows Arrest Of Justin Scott That Leads To Lawsuit	3:46	rNQshwvhk8g	204	1	204	226	0.902654867	1
Creepy Clowns Arrest Caught On Police Dashcam	0:48	EftoDKkohfY	45	1	45	50	0.9	1
Michigan Cop Shatters Car Window After Driver Refuses To Give ID	7:48	0DZndzMnfcg	421	1	421	468	0.89957265	1
Dashcam Captures Police Shootout in Escambia County, Florida	1:58	4K8qP4unO8M	106	2	53	118	0.898305085	1
Police Dashcam Shows Violent Arrest During Traffic Stop In Michigan	7:48	Z8UJmLS64Uc	420	1	420	468	0.897435897	1
A4Bridge	1:44	dZGx14anaW4	93	5	18.6	104	0.894230769	1
Officer Timothy Runnels Gets 4 Years Following Teen Taser Incident	2:12	ottwLc6jHmA	118	1	118	132	0.893939394	1
Police Bodycam Father Arrested After Leaving Baby In Hot Car	6:07:00	tBcze8Wz0Sk	328	4	82	367	0.89373297	0
Dashcam Man awarded $100K In Police Excessive Force Lawsuit	3:13	C3gz3MUMK4Q	172	1	172	193	0.89119171	1
Police Dashcam Footage Shows Michael Vance Fatal Shootout	4:36	qO440oc0WpU	245	6	40.83333333	276	0.887681159	1
Intense Standoff Between Armed Suspect And Police in Ohio	4:00	H65aXMnXGk8	213	2	106.5	240	0.8875	1
GRAPHIC Dashcam Video Shows Trooper Hit By Drunk Driver	0:35	7bz-4cQiFmY	31	1	31	35	0.885714286	1
Police Dashcam Captures Truck Crashing Through Auto Parts Store	0:33	_WNrPrjHVEQ	29	2	14.5	33	0.878787879	1
Police help man propose during a traffic stop	2:43	h_Y5IMGzCYk	143	1	143	163	0.877300613	1
Bodycam Catches Deputy Stealing Money From DUI Suspect's Wallet	0:32:00	u4y5HR9eHJo	28	1	28	32	0.875	0
Bodycam Shows Officer Shooting Armed Carjacking Suspect	3:08:00	mLgPbwIdTB8	164	4	41	188	0.872340426	0
C6Taser	2:13	XNRpqbh95YM	116	2	58	133	0.872180451	1
Dashcam Shows Cops Use Taser on Dog While Trying to Arrest Man	2:51	B11HuN7wh6Q	148	1	148	171	0.865497076	1
Police Bodycam Shows Parkour Style Foot Chase	0:44:00	84jHO3EjwY4	38	1	38	44	0.863636364	0
Bodycam Shows Intense Police Shootout in Buckeye, Arizona	5:07:00	uUs6ZQAbiNA	262	44	5.954545455	307	0.853420195	0
B5	15:45	p53ITkfRZlM	805	2	402.5	945	0.851851852	1
Albuquerque Police Bodycam Shows Shooting Of Rodrigo Garcia	0:46:00	ywg6xFvXgDM	39	3	13	46	0.847826087	0
Police Dash Cam - Deputy Shot Montague Sheriff's Office Releases Dashcam Video	1:37	OAHUWfIHeiQ	82	2	41	97	0.845360825	1
Bodycam Footage Shows Deputy Shooting Suspect Armed With Rifle	2:13:00	upb_Hync_RA	112	3	37.33333333	133	0.842105263	0
Nevada Cop Commands Dog To Attack Surrendering Suspect	1:25	zxZQNdXgicY	71	1	71	85	0.835294118	1
Dashcam Shows Cop Kicking Wrong Man As K-9 Bites Him	1:37	9e3J7RqyIEg	81	1	81	97	0.835051546	1
B9Rescue	3:06	THhCV731Uy4	155	1	155	186	0.833333333	1
Bodycam Shows Deputy Save Boy From Choking On a Quarter	1:20:00	SoPLeumKMI0	66	8	8.25	80	0.825	0
Police Officer Accidentally Shoots Fleeing Motorcyclist	3:45	yqvcMepLIas	185	1	185	225	0.822222222	1
Dashcam Shows Cop Rescue Man From Burning Car	2:02	CHFI_ZTzN3Y	100	1	100	122	0.819672131	1
Officers Save Man at Missouri River Bridge	2:05	#NAME?	102	1	102	125	0.816	1
Bodycam Shows Cop Rescue Ducklings From Storm Drain	1:37:00	7CMkmWedbGI	79	1	79	97	0.81443299	0
Woman Tries to Escape Drug Bust After Short Foot Chase	1:53:00	dH3AZ01TTpk	92	8	11.5	113	0.814159292	0
Patient Cop Gives Drunk Man Every Chance To Go Away	4:08:00	MU5tegOugBE	201	7	28.71428571	248	0.810483871	0
C6NJ	15:08	yWf0z7Rb1ME	273	3	91	338	0.807692308	1
Dashcam Man Sues Deputy After Police Dog Bites His Head	2:29	PhxDXG99UC8	120	3	40	149	0.805369128	1
Bodycam Video Shows Man Tackling Police Officer Before Being Shot	6:53:00	khpxfWbzW9E	332	19	17.47368421	413	0.803874092	0
Armed Robbery Suspect Gets Shot After Pointing Gun at Officers	1:55	K79AjXrPhqQ	92	4	23	115	0.8	1
Man Driving Recklessly Leads Police On Chase in Stolen Car	5:15:00	os7wRtcSKgw	252	37	6.810810811	315	0.8	0
Colorado Police Officers Fatally Shoot Suspect Armed With Knife	2:52:00	VGGGJ8dTKNI	137	3	45.66666667	172	0.796511628	0
Dashcam Shows Woman Nearly Runs Over Officers During Traffic Stop	0:48	6xVzkDSLoSU	38	3	12.66666667	48	0.791666667	1
Dashcam Shows Moment Police Car Is Attacked With Bricks	2:42	st7JVCL69fM	203	1	203	258	0.786821705	1
Raw Bodycam Video Shows Officer Shooting Charging Pit Bull	4:09	kc2zzh_9sKg	202	1	202	258	0.782945736	1
Georgia Officer Saves Choking Baby	5:02	JwKgS8s3RmM	235	1	235	302	0.778145695	1
Police Dashcam Shows Mobile Home Explosion in Cypress, California	5:02	peRKFWLhiVs	235	1	235	302	0.778145695	1
Bodycam Footage From Cincinnati Police Taser Incident	5:05:00	tbPVj3dR-Og	235	10	23.5	305	0.770491803	0
1Bordentown	10:50	azC55J73X3w	500	2	250	650	0.769230769	1
Dashcam video of the traffic stop that become a heated Second Amendment debate	2:30	xMtdvWSHpOw	116	2	58	151	0.768211921	1
Georgia Cop Tells Frightened Woman 'We Only Kill Black People'	3:26	igrb1FygKTA	157	2	78.5	206	0.762135922	1
Cop Fired After Challenging Teen To Fight For Yelling	10:44	632W_b0UNrM	489	2	244.5	644	0.75931677	1
Bodycam Video Shows Wagoner Officer-Involved Shooting	2:04:00	9KsbEkbp5DY	94	5	18.8	124	0.758064516	0
Deputies And Firefighters Rescue Horse From Frozen Pond	5:31:00	KKfl-JxKLak	250	19	13.15789474	331	0.755287009	0
Tucson Police Officer Helps Driver Having Seizure	3:01	AmB42P0EREw	168	1	168	224	0.75	1
Tiger Woods Dashcam Video Released Showing DUI Arrest	6:53	duvMoacoxUs	308	1	308	413	0.745762712	1
Police Dashcam Footage Released in El Patron Shooting	8:00	3PYkkkuBl2o	375	2	187.5	503	0.745526839	1
Indiana Cop Mistakenly Shoot At Actor During Movie Scene	0:55:00	BMuMO3vCF2I	41	3	13.66666667	55	0.745454545	0
Man Fleeing Police Gets Shot After Lunging At Cop With Knife	8:04	8xP0x9HBPYI	360	1	360	484	0.743801653	1
Dashcam Shows Troopers Hit by Intoxicated Driver	0:31	YjOJfbgbaSc	23	1	23	31	0.741935484	1
4Ramirez	4:26	_w9QTE3PQxg	197	1	197	266	0.740601504	1
Suspect Gets Shot After Pointing Gun At Louisville Police Officer	5:14:00	a5NQ6ichAzI	231	18	12.83333333	314	0.73566879	0
Dashcam Shows Good Samaritans Rescuing Trooper Under Attack	3:24	jZpSQKUHscc	150	3	50	204	0.735294118	1
Bodycam Shows Police Shoot Man Armed With Knife in Maryland	2:55:00	y5UD09QpIvs	128	4	32	175	0.731428571	0
2AKcaught.mp4	2:51	S5WhK1zV7H4	177	2	88.5	242	0.731404959	1
Bodycam Footage Of Police Fatally Shooting Man Armed With Gun	0:48:00	3WyoEtXwk4M	35	2	17.5	48	0.729166667	0
Man Gets Fatally Shot by Officers After Holding His Wife at Gunpoint	2:18:00	aSNE8-3T8pQ	100	6	16.66666667	138	0.724637681	0
Footage of Altercation Between Champaign Police and Alton Corey	4:21:00	XvTHqk5FC50	188	3	62.66666667	261	0.720306513	0
Police dash cam video of columnist Bill Clark	5:12	MlFAq3KlyqQ	224	2	112	312	0.717948718	1
Bodycam Captures Shooting Of Suspect Trying To Run Over Officer	0:46:00	WrfinWQv4wA	33	3	11	46	0.717391304	0
Oakland County Deputy Hit By Car Sliding On Icy Road	0:28	4-_bN2Tlvk0	20	3	6.666666667	28	0.714285714	1
Dashcam Video Shows Police Arresting Suspect Who Walked Out Of Court	2:23	j8QM2I6G8hA	102	1	102	143	0.713286713	1
Ohio State Highway Patrol dashcam - Norman Gurley arrest	6:06	W7Do3LRDYek	1287	9	143	1806	0.712624585	1
Dashcam Footage Of Fatal Officer-Involved Shooting in Midland, Texas	2:54	UX8Kn4OlrkE	123	1	123	174	0.706896552	1
Dashcam Shows Cop Shooting Suspect Armed With Knives	2:01	3P5Oy9YFL7Q	85	2	42.5	121	0.702479339	1
Bodycam Footage Shows Albuquerque Police Saving Choking Puppy	10:15:00	hpvBPhSwUZU	426	28	15.21428571	615	0.692682927	0
Chicago Police Releases Dashcam Video Of Officers Wounding Suspect	1:01	Fqo54d32Dn8	42	1	42	61	0.68852459	1
Police Bodycam Shows Phoenix Officer Firing at Fleeing Suspect	1:51:00	6DG38PI2WDI	76	6	12.66666667	111	0.684684685	0
Bodycam Footage Of Deputies Siccing A K9 On Inmate	1:37:00	tRPha62RP4U	66	3	22	97	0.680412371	0
Dashcam Released of Michael Laney Shooting	2:52	btMlwg9jYDY	117	4	29.25	172	0.680232558	1
Suspect Pulls Cop Into Choke Hold And Drags Him During Traffic Stop	6:25:00	Dt7Auc3_5-c	261	26	10.03846154	385	0.677922078	0
Dashcam Shows Suicidal Suspect Shooting At California Cops	3:37	uXMs5hkJ2p8	147	3	49	217	0.677419355	1
Suspect Gets Fatally Shot After Charging At Officer With Knife	2:07:00	zaESDJXuM2k	86	7	12.28571429	127	0.677165354	0
Dashcam Shows Fort Worth Officer Hit By Car During Traffic Stop	1:04	K6sQfKVrxhU	43	2	21.5	64	0.671875	1
Dashcam Shows Police Officer Arrested for Intoxicated Driving	6:48	yrooxkNc_Cs	273	3	91	408	0.669117647	1
Bodycam Video Of Officer-Involved Shooting In Columbia Heights Standoff	3:17:00	FvDt1eRHMAc	131	8	16.375	197	0.664974619	0
Dashcam Shows Bridgeport Cop Narrowly Avoid Intoxicated Driver	0:59	f8KKqAaaYJs	39	1	39	59	0.661016949	1
Armed Schoolboy Gets Tased After Trying to Escape Police	2:55:00	_1UDvyBoqmM	115	8	14.375	175	0.657142857	0
Take A Look At What Tampa Police Officers Experience Every Day	2:39:00	sJZnvrBUo4M	104	6	17.33333333	159	0.65408805	0
Police Sergeant Joins Woman Dancing Alone in Street	1:38	sB6RcovhSGA	64	1	64	98	0.653061224	1
Bodycam Shows Police Fatally Shoot Man Holding Hammer	1:40:00	tDAe5zcS7go	65	2	32.5	100	0.65	0
Dashcam Footage Of Police Shootout in South Carolina	12:52	Qe6b4CaIRr4	501	4	125.25	772	0.648963731	1
Dashcam Video Shows Florida Trooper Hit By Car	1:53	nN8xa1IR6yg	73	2	36.5	113	0.646017699	1
Eagan Police Catch Man Reading Novel Behind The Wheel	3:23	sR-Ks91Vx3M	131	2	65.5	203	0.645320197	1
Raw Bodycam Videos Of Officer-Involved Shooting In Savannah, Georgia	2:43:00	3iSVk5iUmuM	105	5	21	163	0.644171779	0
Bodycam Footage Shows Police Shootout in Dundalk, Maryland	11:58:00	GgjR_jwfxgI	458	4	114.5	718	0.637883008	0
Private investigator Captures Double Shooting On Surveillance Video	7:16	RVRidbQvRO8	277	1	277	436	0.635321101	1
Dashcam Video Of Alabama Cop Who Shot Man Holding His Wallet	6:20	4UpbQ9u55oI	241	1	241	380	0.634210526	1
Bodycam Shows Cops Shooting Man Armed With Two Knives	2:17:00	gvwaxvjKjOk	86	10	8.6	137	0.627737226	0
Private investigator Captures Double Shooting On Surveillance Video	7:16	Zs7u-y8bE8c	273	2	136.5	436	0.626146789	1
Dashcam Shows Student Juggles to Prove Sobriety to Police	4:56	Zcy_zEgViGE	185	3	61.66666667	296	0.625	1
A4Bridge	1:44	dZGx14anaW4	65	3	21.66666667	104	0.625	1
Police Bust Man Impersonating U.S. Marshal in Florida	1:46:00	zbVcYDENz94	66	13	5.076923077	106	0.622641509	0
Pasco Deputy Shoots Finger While While Being Attacked By Dog	1:43:00	yIK_3AhZznQ	64	35	1.828571429	103	0.621359223	0
Kentucky Cops Fatally Shoot Man Wielding Screwdriver	2:48:00	SgTGJnx6hKo	103	4	25.75	168	0.613095238	0
Bodycam Shows Cleveland Police Shoot Suspect Fighting Officers	0:56:00	Yh4tURVZFME	34	2	17	56	0.607142857	0
Raw Dashcam Video Shows Cop Tasering Teen Bryce Masters	6:58	hJRJPvggm48	1994	12	166.1666667	3298	0.604608854	1
Dashcam Captures Arkansas Trooper Being Hit by Another Trooper	1:36	G6GkngWMVyo	58	2	29	96	0.604166667	1
Dashcam Shows Woman Nearly Runs Over Officers During Traffic Stop	0:48	6xVzkDSLoSU	29	1	29	48	0.604166667	1
Bodycam Shows Arrest That Injured Sacramento Police K-9 Reno	6:49:00	jt7keCrExKs	247	21	11.76190476	409	0.60391198	0
Bodycam Shows Cops Rescuing Dog from Sewer Drain	3:52:00	9JALJxmDtcg	140	7	20	232	0.603448276	0
Bodycam Shows Moment Suspect Pulls BB Gun On Utah Cops	0:50:00	jXxvRv_ffBs	30	1	30	50	0.6	0
Police Video Of Female Cop Beaten By Suspect She Feared Shooting	6:34	neWpJiWhgdM	235	9	26.11111111	394	0.596446701	1
Graphic Bodycam Footage Of Patrick Harmon Fatal Shooting	2:43:00	CzUeObzsxEM	97	21	4.619047619	163	0.595092025	0
Bodycam Footage Shows Cop Use Taser on Escaped inmate	2:18:00	B6yRoK7OWKg	82	24	3.416666667	138	0.594202899	0
Police Bodycam Video Shows Dramatic Water Rescue	6:20:00	mMeacBxMFik	224	12	18.66666667	380	0.589473684	0
Bodycam Videos Shows Tucson Officer-Involved Shooting	5:24:00	qziAyknBvgA	190	5	38	324	0.586419753	0
Raw Dashcam Video Shoplifter Tries To Run From Seattle Police	9:32	Ad8382r8x8s	335	2	167.5	572	0.585664336	1
Police Bodycam Captures Fatal Shooting Of Carjacking Suspect	1:43:00	_eMu0eUi3NY	60	2	30	103	0.582524272	0
Sandra Bland Dashcam Video Released	10:09	WmBia8wJyUI	354	5	70.8	609	0.581280788	1
Grass Valley Officers Save Man From Jumping Off Highway Overpass	1:21:00	ERQY4Boqb4Q	47	1	47	81	0.580246914	0
Burning Truck Rolls Toward Police Cars And Traffic	1:47	2tnniLJoFGg	62	6	10.33333333	107	0.579439252	1
Cops Rescue Children After Mother Holds Them On Building Ledge	2:57:00	hlPf1Nz-nPA	102	10	10.2	177	0.576271186	0
Bodycam Footage Of LMPD Officer Shooting Armed Robbery Suspect	2:23:00	FsD1e_uBulE	82	1	82	143	0.573426573	0
Port Authority Commissioner Telling Cops	16:04	oUj6RQ5nMSk	551	1	551	964	0.571576763	1
B2	0:42	MskLt_nlyUo	24	1	24	42	0.571428571	1
Dashcam Shows Alleged Excessive Force against Anthony Promvongsa	2:57	VPMh0SvneR8	101	2	50.5	177	0.570621469	1
Dashcam Video Of K-9 Taking Down Man Pretending To Have Gun	0:58	uoR_SFm2s7g	33	1	33	58	0.568965517	1
Intense Moment Brooklyn Police Arrest Man After High Speed Chase	4:51:00	jUKSJktOJlw	165	4	41.25	291	0.567010309	0
Dashcam Man Gets Shot After Attacking Police With Log Chain	0:50	zw_PeniJtrc	26	1	26	46	0.565217391	1
Dashcam footage of Millville fatal police shooting	0:32	akRyfHXPAg4	18	2	9	32	0.5625	1
Bodycam Shows Cleburne Officer Rescue Man From Burning Car	2:56:00	hC7SwXLBYWg	99	6	16.5	176	0.5625	0
Bodycam Footage Captures Police Shootout in Flagstaff, Arizona	1:04:00	EJDlsZ-LLV4	36	1	36	64	0.5625	0
Bodycam Footage Of Police Fatally Shooting Man Armed With Knife- LEFT	7:07:00	2Ic75gHt_aU	240	44	5.454545455	427	0.56206089	0
Police Dashcam Video Shows Violent Arrest Of Austin School Teacher Breaion King	10:41	iyzZvt3UsGs	360	3	120	641	0.561622465	1
Bodycam Shows K9 And Deputy Split Up To Catch Car Theft Suspects	6:00:00	VVizQdrgBOQ	202	51	3.960784314	360	0.561111111	0
Bodycam Video From Reckless Driver Fleeing West Melbourne Police	5:26:00	Jh0h_T6kFxY	180	21	8.571428571	326	0.552147239	0
Dashcam Fleeing Suspect Runs Directly Into Squad Car	1:33	EL6P5bX910E	51	3	17	93	0.548387097	1
Walter Scott Killing Cop's Dashcam Released	1:46	dXWfYTdnZn4	58	4	14.5	106	0.547169811	1
Police Dashcam Captures The Moment Drunk Driver Hits Cop	0:53	srDeYulSI1Q	29	1	29	53	0.547169811	1
Dashcam Shows Fort Worth Officer Hit By Car During Traffic Stop (2)	1:04	ixdMtlqeGhk	35	1	35	64	0.546875	1
Bodycam Footage Shows Spokane Police Shooting Wanted Fugitive	9:33:00	bWjBeAq5F2U	313	37	8.459459459	573	0.546247818	0
Raw Bodycam Footage Captures Police Shootout in Glendale, Arizona	13:52:00	UvmOq7m-vDY	453	17	26.64705882	832	0.544471154	0
Sacramento Police Dashcam Video Of Violent Jaywalking Arrest	11:15	4W2ct_Rr-f8	365	4	91.25	675	0.540740741	1
Fulton Police Officer Shoot Man Swinging Metal Pole At Him	1:14:00	xatMBx9DfYU	40	1	40	74	0.540540541	0
Police Release Dashcam Video Of DUI Crash During Traffic Stop	0:13	lQrpzDRyXRY	7	2	3.5	13	0.538461538	1
Baltimore Cop Gets Shot in Hand During Struggle With Suspect	2:22:00	rHGWL4ZDQN0	76	2	38	142	0.535211268	0
Bodycam Footage Of Las Vegas Police Shootout	2:22:00	YWUdvfQnN7U	76	2	38	142	0.535211268	0
Bodycam Captures Fatal Police Shootout in Pasadena, Texas	2:16:00	GmkJW3O4Twk	72	1	72	136	0.529411765	0
Dashcam Video Shows Deputy Saving a Boy Trapped Under ATV	2:52	Nk8RoNjQeko	91	4	22.75	172	0.529069767	1
Bodycam Footage Of OKCPD Officer Fatally Shooting Suicidal Man	1:34:00	D41Vt3Rc0iU	49	4	12.25	94	0.521276596	0
Dashcam Video Shows Couple's Car Getting EGGED During Traffic Stop	1:00	#NAME?	31	1	31	60	0.516666667	1
Driver Crashes Into Fleeing Suspect To Help Police Catch Him	1:06	Ezcxl7NTrnU	34	1	34	66	0.515151515	1
Carjacking Suspect Fatally Shot After Police Chase in Nevada	6:38	NFvT8c__yPA	205	1	205	398	0.515075377	1
Dashcam Video Shows Police Dog Biting Shooting Suspect	1:30	DfQdzRr50h0	46	1	46	90	0.511111111	1
Dashcam Captures Officer's Harrowing Encounter With Gunman	1:05	nwv_UaiYzOQ	33	2	16.5	65	0.507692308	1
Bodycam Shows Cop Pepper Spraying Teenage Girl In Police Cruiser	11:47:00	ypWZFH1uQUg	358	47	7.617021277	707	0.506364922	0
Salt Lake Police Shoot Suspect After Attacking Officer With Baton - WARNING GRAPHIC CONTENT	4:50:00	S2-tpXrpDKQ	146	11	13.27272727	290	0.503448276	0
C1Jermaine	5:34	GryoB8I6lRQ	168	1	168	334	0.502994012	1
B7	0:26	7DN5F8BIpf0	13	1	13	26	0.5	1
Bodycam Shows Police Fatally Shooting Man in Las Vegas Shootout	7:49:00	E_BwkzhYEY4	234	24	9.75	469	0.498933902	0
Dashcam Shows Routine Traffic Stop Turns Into Police Shootout	10:48	dL1zMyK-6gI	319	5	63.8	648	0.492283951	1
Bodycam Videos Show Fatal Police Shooting Of Dylan Noble	4:48:00	VTdHMuQqBAk	141	1	141	288	0.489583333	0
Deputies Take Down Armed Man Trying 'Suicide by Cop' in Missouri	1:00:00	FefA4SRrTUY	29	4	7.25	60	0.483333333	0
Dashcam Video Of Trooper Chasing Stolen Sheriff's Vehicle	0:56	vH47wrVZKMM	27	2	13.5	56	0.482142857	1
Bodycam Shows Man Fatally Shot By Cops Swinging Bat At Officer	1:50:00	uFvaRQAHJBY	53	4	13.25	110	0.481818182	0
Dashcam Footage Of Traffic Stop With Teenager Turns Physical	2:10	mNfJQgpsNQY	756	4	189	1570	0.481528662	1
Dashcam Shows Fargo Officer Shooting Man Armed With BB Gun	2:53	wtjuz0eocew	83	6	13.83333333	173	0.479768786	1
A3Carjack	0:53	B8imQDdVG8Q	25	2	12.5	53	0.471698113	1
Raw Police Bodycam Videos Of Noel Rodriguez Fatal Shooting	1:59:00	ElYw0w8dFiQ	56	4	14	119	0.470588235	0
Dashcam Shows Joseph Mann Shooting	1:04	3XzCiw6yrR4	30	3	10	64	0.46875	1
Bodycam Shows Woman's Fatal Shooting After Roadway Standoff	6:40:00	_LyGHGjBx1I	187	16	11.6875	400	0.4675	0
Dashcam Captures Drunk Passenger Falling Off Bridge Into Creek	3:30	Es4ByvHyhow	96	1	96	210	0.457142857	1
Dashcam Captures Woman Hitting Police Cruisers Before Crashing Car	3:17	K79AjXrPhqQ	90	1	90	197	0.456852792	1
Mad Off Duty Cop Makes Traffic Stop in his Personal Vehicle	4:42	bBneWIijGwg	135	2	67.5	296	0.456081081	1
Dashcam Shows Troopers Rescue Suspect From Fiery Crash	3:30	3qg_QCKZ51Q	95	3	31.66666667	210	0.452380952	1
Bodycam Captures Tense Police Standoff With Knife-Wielding Man	2:26:00	vYMaKXjgEyE	66	2	33	146	0.452054795	0
3Teen	18:09	rzgXHElV2s4	491	2	245.5	1089	0.45087236	1
Bodycam Shows Confrontation Between Ohio Cop And EMT Worker	6:08:00	65pnGm8WdTA	165	14	11.78571429	368	0.448369565	0
A2Patrol	1:12	7pSh45_k51g	60	2	30	136	0.441176471	1
Bodycam Shows K9 Deputy Successfully Talks Down Armed Suspect	4:38:00	XaFQ-EIrDY0	122	20	6.1	278	0.438848921	0
Bodycam Shows Burglary Suspect Failed Escape Attempt	0:30:00	kHjlzelRdh4	13	4	3.25	30	0.433333333	0
Bodycam Footage Of Police Involved Shooting in Chicago, Illinois - WARNING GRAPHIC CONTENT	1:44:00	POmIL9N3YmA	45	1	45	104	0.432692308	0
Baltimore Cop Caught on Bodycam Planting Drugs at Crime Scene	1:19:00	lfqxjyLdGx8	34	5	6.8	79	0.430379747	0
Police Dashcam Shows Arrest Of Intoxicated Man Armed With Knife	3:42	919eYO3bsQ4	95	1	95	222	0.427927928	1
Bodycam Videos Of Fatal Officer-Involved Shooting Of Elijah Smith	3:12:00	vRIP7ui0uuY	82	11	7.454545455	192	0.427083333	0
Dashcam Shows Pueblo Officer Involved Shooting	1:20	YWCDG6XQa3Y	34	1	34	80	0.425	1
Bodycam Footage Of Police Fatally Shooting Man With His Own Gun	8:22:00	P7SIUvjhELY	213	23	9.260869565	502	0.424302789	0
Bodycam Shows Cop Save Woman From Jumping Off An Overpass	0:19:00	x2p9cgiEhj0	8	1	8	19	0.421052632	0
Bodycam Footage Of Police Fatally Shooting Man in Columbus, Ohio	3:15:00	vBT-oihwfTk	82	11	7.454545455	195	0.420512821	0
Bodycam Video Of Fatal Police Shootout in Alamogordo, New Mexico	2:26:00	smtk01Jz0sw	61	4	15.25	146	0.417808219	0
Police Dashcam Captures Fatal Shooting Of Car Burglary Suspect	1:11	nmLD3EPLbMQ	29	1	29	71	0.408450704	1
Dashcam Shows Police Shootout At Traffic Stop	0:40	WZnvF2JoWfk	16	2	8	40	0.4	1
Officer Saves Woman and Her Elderly Mother From Burning Car	2:04	KWiKz4opXF4	49	1	49	124	0.39516129	1
Domestic Abuse Suspect Gets Fatally Shot By Fort Collins Police	6:25:00	nB67kEOdAm0	151	12	12.58333333	385	0.392207792	0
Police Car Crashes While Responding To A Robbery Call	1:24	DLE83U9ZL2k	50	1	50	132	0.378787879	1
Dash-cam No ticket issued to Arkansas police chief who reportedly drove 100+ mph	2:12	vrxmFNWGY9o	50	1	50	132	0.378787879	1
Utah Man Sues West Valley City Police After Being 'Wrongfully Tased'	0:56:00	V7DZHUvm2uU	21	2	10.5	56	0.375	0
A1Truck	15:51	LuDuZs7TGb4	125	2	62.5	334	0.374251497	1
Elderly Driver Narrowly Avoids Head-on Crash	2:27	qBywUpc8hHQ	55	2	27.5	147	0.37414966	1
Dashcam Video Captures Car Crashing Into Police Cruiser	0:35	m9onxXFVOl4	13	1	13	35	0.371428571	1
Dashcam Video Captures Ohio Trooper Hit By Car	0:35	Iivrsej2vNE	13	1	13	35	0.371428571	1
Police Rescue Cat With Head Stuck in Ravioli Can	0:49:00	gJcjDWHm5r4	18	2	9	49	0.367346939	0
9Ransom	2:03	TULL-fc2rrE	45	3	15	123	0.365853659	1
Police Bodycam Video Shows Arab Man Mistaken As Member Of ISIS	21:14:00	aieZMx4m6SA	462	56	8.25	1274	0.362637363	0
Bodycam Shows Armed Man Fatally Shot By Baltimore Police Officer	0:47:00	KbAmWkRW0mg	17	1	17	47	0.361702128	0
Bodycam Shows Naked Man Fatally Shot by Richmond Police Officer	7:56:00	05iMvGARSmE	172	31	5.548387097	476	0.361344538	0
Videos From Officer Involved Shooting Of Rodney Rodriguez Smith_RIGHT	5:05:00	mKdMML-IBNc	110	10	11	305	0.360655738	0
Bodycam Of Police Chase Caught in Cracker Barrel	1:35:00	hJxbQeRwBCY	34	1	34	95	0.357894737	0
Baltimore Cop Fatally Shoots Robbery Suspect Armed With Shotgun	2:09:00	#NAME?	45	1	45	129	0.348837209	0
Bodycam Video Shows Gunman Shot By Oklahoma City Police	0:58:00	8xCJkdscYao	20	4	5	58	0.344827586	0
Police Dashcam Video Shows Officer And Woman Struck By Car	3:00	yZvw-BOZY78	62	3	20.66666667	180	0.344444444	1
Las Vegas Police Shoot Man After He Runs Back For Gun	3:54:00	yIFaGPmwdHs	80	2	40	234	0.341880342	0
Belligerent Woman Gets Tased	6:35	Xq5dbbYDIgc	132	2	66	395	0.334177215	1
BMW Driver Arrested After Almost Hitting Police	1:24	6a-LdjeGadg	28	1	28	84	0.333333333	1
Officer Fire shots At Suspect Who Rammed Pickup Into Police Car	4:01	R8FgC0YswBU	80	3	26.66666667	241	0.331950207	1
Bodycam Shows Mesa Police Officer Rescuing Dog From Canal	3:36:00	TSU4E4K8zWc	71	3	23.66666667	216	0.328703704	0
Boone County sheriff posts dash cam footage of contested traffic stop	11:31	8h3hSMhQhmI	225	2	112.5	691	0.325615051	1
Drunk Driver Crashes Into Police Car - Dashcam And Bodycam Video	0:52	604eTNKHlIg	14	1	14	43	0.325581395	1
Oregon Deputy Saves 2 Year-Old From Middle Of Highway	0:43	YPTqlJ4G4K8	14	1	14	43	0.325581395	1
Bodycam Shows Cop Save Man Trapped in Burning Car	3:21:00	bAKff2OjXB8	65	14	4.642857143	201	0.323383085	0
Dashcam Shows Lubbock Police Shooting at Fleeing Suspect	2:15	pvnY9oAIrm8	43	1	43	136	0.316176471	1
Police Bodycam Captures Arrest Of Naked Suspect	3:36:00	Gjop4Y8X4to	68	6	11.33333333	216	0.314814815	0
Chicago Cop Tasers Fleeing Man Attempting To Jump Over Fence	8:50:00	kHdge42uTVo	166	24	6.916666667	530	0.313207547	0
Bodycam Arkansas Man Tasered By Cop Sues For Excessive Force	5:49:00	TVqTVdfDliM	109	20	5.45	349	0.312320917	0
Burglary Suspect Cries For His Mommy When The Cops Catch Him	3:14:00	HGAXJVeVIZ8	60	2	30	194	0.309278351	0
Bodycam Footage Of Cop Shooting Armed Student On Campus	4:21:00	j17pdF0GPb4	80	1	80	261	0.30651341	0
Bodycam Shows Man Being Tased After Ramming Police Cruiser	5:18:00	lyUScWDD4V8	97	22	4.409090909	318	0.305031447	0
Bodycam Shows Fatal Police Shootout in Grand Rapids, Michigan	4:42:00	8AzcimSwWRs	85	11	7.727272727	282	0.30141844	0
Bodycam Shows Officer Pull Man Away From Crashed Car On Fire	1:13:00	cQCqfKmZ6uI	22	7	3.142857143	73	0.301369863	0
Man Gets Shot By Police After Pointing Gun at Canton Officers	1:47:00	AP_0oLvHiD4	32	1	32	107	0.299065421	0
Watch dashcam video of NOPD shootout with Bernie Porche	0:48	IOQUsCQMZLM	14	1	14	48	0.291666667	1
Videos From Officer Involved Shooting Of Rodney Rodriguez Smith_Left	5:05:00	mKdMML-IBNc	88	8	11	305	0.28852459	0
Bodycam Video Shows Knife-Wielding Man Shot By Ohio Policeman	13:18:00	cfBUeYNh0ro	230	14	16.42857143	798	0.288220551	0
Dashcam Police Shoot Man Swinging Chain	0:56	NZ5mqgWGIvY	16	1	16	56	0.285714286	1
Bodycam Footage Of Police Fatally Shooting Man Armed With Knife- RIGHT	7:07:00	2Ic75gHt_aU	121	75	1.613333333	427	0.283372365	0
Cop Mistakes Gun For Taser Accidentally Shoots Teen in Arm	2:52:00	s2GPzTgEN70	48	14	3.428571429	172	0.279069767	0
Bodycam Captures Georgia Officer Hitting Suspect With Patrol Car	10:23:00	gXmn4MgO64A	173	49	3.530612245	623	0.277688604	0
UGA Student Leads Police On High Speed Chase While Snapchatting	3:11:00	fZotXzOoMN4	53	3	17.66666667	191	0.277486911	0
Cops Shoot Man Holding Gun With Arms Raised	1:49:00	WQBZTAD8gm8	30	1	30	109	0.275229358	0
Bodycam Shows Cops Shooting Man Armed With Machete	3:24:00	FVh_OaDa4wQ	56	5	11.2	204	0.274509804	0
Bodycam Shows Pasco Deputy Hits Fleeing Suspect With Taser	3:59:00	2R-ie-PyyaI	64	16	4	239	0.267782427	0
Police Dashcam Footage Released in El Patron Shooting	8:00	3PYkkkuBl2o	127	7	18.14285714	480	0.264583333	1
A5Deputy	0:42	jVt8D6adwso	11	2	5.5	42	0.261904762	1
Traffic Stop 5 21 2012, patrol car dash cam, unedited copy	14:13	o1SWIwQuVb4	222	2	111	853	0.260257913	1
Dash cam shows Mattawan Police officer opening fire during car chase	1:55	LbHyd8JEexk	28	2	14	115	0.243478261	1
Dashcam Shows Woman Pinned After Truck Crashes Into Police Car	3:05	w1pczEsTAWo	45	1	45	185	0.243243243	1
Citizen Helps Police Officer Detain Fleeing Suspect	2:34:00	vYtR6QKMUjM	37	14	2.642857143	154	0.24025974	0
Bodycam Footage Shows Man Jump Into River To Evade Police	2:11:00	1QH0xgRzm7I	31	25	1.24	131	0.236641221	0
Bodycam Video Shows DC Cops Stop Robbery Attack	0:43:00	eyWxOwmmFrE	10	1	10	43	0.23255814	0
Officer Rescues Man From Burning SUV	0:51	UjUFtM0H4rw	12	1	12	52	0.230769231	1
Bodycam Shows Police Officer Dragged During Traffic Stop	0:26:00	IrfV2vOJdkQ	6	2	3	26	0.230769231	0
Dashcam Police Officer Suggests Using a Bat On Escaped Suspect	6:39	HDYtIM58LdU	91	5	18.2	399	0.228070175	1
Dashcam Shows Tulsa Officers Fatally Shoot Man Armed With Knife	1:18	htOs9FGxYVs	18	2	9	79	0.227848101	1
Bodycam Video Of Officer Hitting Handcuffed Suspect in 'Groin Area'	4:20:00	65svt6yLwuE	57	17	3.352941176	260	0.219230769	0
Dashcam Video Captures Near Miss During Traffic Stop	0:50	nTNCiFd7eho	11	1	11	51	0.215686275	1
Dashcam Shows Trooper Chasing Down Driver Who Hit Her Patrol Car	9:12	gh56DzV52GU	119	6	19.83333333	552	0.21557971	1
Dashcam Video Of Fatal Deputy-Involved Shooting in Milwaukee	1:19	A7UrBXKA2ug	17	2	8.5	79	0.215189873	1
Bodycam Shows Utah Cop Use Taser on Attacking Dog	5:14:00	dC-a2eBzeIQ	67	19	3.526315789	314	0.213375796	0
Bodycam Footage Of Shively Police Officer Shooting Armed Man	5:39:00	yJeJHup9lhQ	72	8	9	339	0.212389381	0
Raw Bodycam Video Captures _Loud Music_ Arrest	28:40:00	G6OkblCElb4	363	73	4.97260274	1720	0.211046512	0
Dashcam Video Of Seattle Police Shooting Armed Man In Wedgwood	0:57	AOTZez3Ogec	12	1	12	57	0.210526316	1
Female Cop Gets Sprayed by People With Water Guns	7:03:00	DLyRXHylUa4	89	10	8.9	423	0.210401891	0
Raw Bodycam Footage Captures Shooting Of Georgia Cop in Lavonia	4:31:00	g5TmkfIyRiQ	56	10	5.6	271	0.206642066	0
	1:49		50	13	3.846153846	249	0.200803213	1
Dashcam Police Officer Suggests Using a Bat On Escaped Suspect	6:39	zBkvYas-W0o	79	14	5.642857143	399	0.197994987	1
Bodycam Video Of Officer-Involved Shooting In Hallandale Beach, Florida	1:17:00	F6aC0vnidzg	15	9	1.666666667	77	0.194805195	0
Bodycam Footage Shows Utah Cop Shooting Teen Suspect	4:50:00	ErzdO7G8LN4	56	7	8	290	0.193103448	0
Bodycam Captures Intense Scene During Police Shootout in Idaho	3:55:00	tZN7ogNYUOM	45	5	9	235	0.191489362	0
Bodycam Shows 6 Time DUI Suspect Trying To Run From Police Officers	2:16:00	KY2VofyPezg	25	2	12.5	136	0.183823529	0
Bodycam Shows Springfield Police Officer Fighting With Teenager	15:07:00	PvldamlfWxw	166	22	7.545454545	907	0.183020948	0
Dashcam Video Shows Cop Almost Hit By SUV In Minnesota	0:33	0C9X5EEjKL8	6	2	3	33	0.181818182	1
Dashcam Shows Police Shooting of Mentally ill Lady	1:40	6_M4bEUXTFg	18	5	3.6	100	0.18	1
Big Rig Nearly Hits Lufkin Police And Bystander	0:39	qiFYqx1eyPY	7	2	3.5	39	0.179487179	1
Dashcam Shows Cops Trying To Run Over Man Before Shooting Him	5:10	qIk6MF-akM8	55	6	9.166666667	310	0.177419355	1
Dashcam Video Of Saginaw Police Shooting	2:04	KhRZo_2IP70	22	3	7.333333333	124	0.177419355	1
Bodycam Video Shows Assault On Officer, Man Tasered	3:30:00	DALxFRVCAGI	37	4	9.25	210	0.176190476	0
Man Gets Fatally Shot by Police After Using Woman as Human Shield	1:37	6T3so-m6dH0	17	1	17	97	0.175257732	1
C8Semi	0:41	gSK0tEmFCbI	7	1	7	41	0.170731707	1
Video Of Orlando Police Officer Shooting At Stolen Car	1:17:00	Zn-GGNqHd5A	13	3	4.333333333	77	0.168831169	0
Bodycam Shows Cop Shoot Pitbull After Attacking its Owner	1:47:00	5R6f2bbUWQU	18	1	18	107	0.168224299	0
Costco Thieves Run Right Out The Door And into Seattle Police	2:13:00	30jz30uedhg	21	6	3.5	133	0.157894737	0
Bodycam Video Shows Deputy Shooting Charging Pit Bull	0:32:00	jo9hkl0ONJY	5	3	1.666666667	32	0.15625	0
Police Bodycam Shows Traffic Stop Turns Into Act Of Kindness	3:38:00	HyIiLid6LAc	34	16	2.125	218	0.155963303	0
Bodycam Captures Fatal Shooting Of Officer Daniel Webster	2:58:00	t8h2JUMvtss	27	6	4.5	178	0.151685393	0
Biker Leads Sandy Springs Police On Shortest Chase In History	0:27	wraU5CVWToY	4	1	4	27	0.148148148	1
Bodycam Shows Moment Deputy Suffers Panic Attack While Armed	9:38:00	hUI537uEmBg	82	4	20.5	578	0.141868512	0
Bodycam Shows Monkey Clinging to Man During Stolen Car Arrest	7:56:00	_xr5-lVogU0	67	17	3.941176471	476	0.140756303	0
Bodycam Shows Officer Shot While Trying To Make Arrest	5:49:00	#NAME?	49	3	16.33333333	349	0.140401146	0
Dashcam - Woman Drags Officer with Car Prompting Chase	1:49	nLMJ1ZfedD0	15	4	3.75	109	0.137614679	1
Bodycam Video Shows Man Biting Police K-9	0:44:00	m2qAGJ8onEM	6	1	6	44	0.136363636	0
Bodycam Shows Intense Moments Of Chase Suspect Takedown	8:16:00	Uk1BPs2xeBA	66	61	1.081967213	496	0.133064516	0
Bodycam Shows Cops Rescue Man From Burning Apartment	0:31:00	fAYaLLrlnvY	4	2	2	31	0.129032258	0
Police Fatally Shoot Suspect After Dragging Cop By The Leg	2:46:00	a8nKXRwbN8g	21	1	21	166	0.126506024	0
Bodycam Shows Guy Trolling Seattle Police With ACAB Song	0:40:00	rGZOSlbfUpY	5	1	5	40	0.125	0
Dashcam Shows Chicago Police Shootout With Carjacking Suspect	5:14	2xssL17Qz4Y	39	1	39	314	0.124203822	1
Police K-9 Takes Down Driver After Refusing To Get Out Of Car	18:51:00	S7FVketFyFU	138	57	2.421052632	1131	0.122015915	0
Police Sniper Fatally Shoots Man Holding 2-year-old Hostage	3:00	BlZ9RzmdAlM	21	4	5.25	180	0.116666667	1
Bodycam Shows Man With BB Gun Shot And Tased By Cops	3:20:00	00dljmbeoTQ	20	1	20	200	0.1	0
Bodycam Shows Bellingham Officer Shoot Man Armed With Knife	2:41:00	nPtZzS9pa2k	16	6	2.666666667	161	0.099378882	0
PROFANITY WARNING Officer pulls over daughter's boyfriend	8:40	fyY6Z4Hqc-Q	51	4	12.75	520	0.098076923	1
Police Bodycam Video Shows Rescue Of Kidnapped Woman	28:03:00	xGesCLBjrxI	160	24	6.666666667	1683	0.09506833	0
Dashcam Video Shows Police Using Pepper Balls To Arrest Suspect	7:13	oYq3Xows2kU	41	1	41	433	0.094688222	1
Bodycam Shows Teen Burglary Suspect Shot By Florida Police Officer	3:36:00	zZsG3zCZ4ZE	20	8	2.5	216	0.092592593	0
This Aussie Cop Has No Chill	3:51	YbG_TANbsC0	21	3	7	231	0.090909091	1
Police Bodycam Shows Fatal Shooting Of Mentally Ill Man	1:51:00	J3WffbuGU2I	10	7	1.428571429	111	0.09009009	0
Raw Dashcam Video Of Georgia Deputy in Dramatic Shootout	17:03	1c8tcBu33HQ	90	2	45	1023	0.08797654	1
Police Bodycam Shows Volunteer Officer Shooting At Driver	6:39:00	MzvQ3Om2EmM	35	4	8.75	399	0.087719298	0
Dashcam Video Released in Hannibal Officer Involved Shooting	1:12	uyPaEe0J8Ps	6	1	6	72	0.083333333	1
Bodycam Shows Driver Playing Pokemon Go Crashes Into Police Car	1:00:00	pWU7nU53rng	5	1	5	60	0.083333333	0
Bodycam Shows D.C. Police Officers Rescue Driver From Burning Car	1:39:00	6SfW0BBaeeo	8	1	8	99	0.080808081	0
Ohio Cop Accidentally Tases His Partner During Arrest	3:41:00	tPXmx5UuV4Y	17	4	4.25	221	0.076923077	0
Bodycam Shows Female Cop Pepper Spraying 84-Year-Old Woman	2:09:00	ST8pkvtEo_Q	9	5	1.8	129	0.069767442	0
A2Patrol	1:12	7pSh45_k51g	5	1	5	72	0.069444444	1
Dashcam Cop Charged With Punching Teen Girl Acquitted	7:44	febR4BeRprs	32	1	32	464	0.068965517	1
Dashcam Shows Orlando Cops Shooting Carjacking Suspect	1:30	8x_ib0Pewi4	6	2	3	90	0.066666667	1
Bodycam Shows Moments Leading Up To Flagstaff Police Shooting	4:26:00	pM24MukJkjU	17	3	5.666666667	266	0.063909774	0
Police Shoot Suspect After He Rams Vehicle Into Patrol Car	2:22:00	AGNKEIJH2i8	9	1	9	142	0.063380282	0
Bodycam Video Shows Cops React To Man With Toy Gun	1:22:00	GAQy8saJcK4	5	1	5	82	0.06097561	0
Police Videos Show Chase And Shootout With Murder Suspect	2:27:00	csD3IjsrZGU	8	3	2.666666667	147	0.054421769	0
Bodycam Florida Police Officers Joins Kids in Basketball Game	6:32:00	pILNq4W4xF4	21	21	1	392	0.053571429	0
Dashcam Shows Unusual Encounter with Unclothed Man	3:10	Sl2MJTgLRc8	10	1	10	190	0.052631579	1
Atlantic City Police Shootout With Armed Suspect	12:50	WdbR5xNIoJM	39	2	19.5	770	0.050649351	1
Bodycam Video Captures Cops Shooting Man Armed With Fake Gun	2:22:00	GJopyrhCTTU	7	1	7	142	0.049295775	0
Raw Bodycam Video Shows Teen High On LSD Fatally Shot By Deputy	16:19:00	hrlb1YqrTOk	48	5	9.6	979	0.049029622	0
Dashcam Shows Woman Stealing Cop Car After Escaping Handcuffs	3:35	zfBGBtGmP5c	10	1	10	215	0.046511628	1
Raw Dashcam Video Shows Arrest Of Drunk Former Teacher In Florida	2:31	MEIGZFgLFtg	7	1	7	162	0.043209877	1
Bodycam Shows Police Rescue Tiny Puppy Locked In Hot Car	5:33:00	TKnH-PrDKxk	14	3	4.666666667	333	0.042042042	0
Dashcam Video Shows Semitrailer Sideswipe Missouri Trooper's Car	0:24	0GUYeHh0BgQ	1	1	1	24	0.041666667	1
Police Officer Dodges Bullet at Traffic Stop	1:38	AWVBIQZYiP4	4	1	4	98	0.040816327	1
Bodycam Footage Shows Intense Shootout With Cincinnati Police	2:59:00	QrySDk5jKQE	7	1	7	179	0.039106145	0
Police Bodycam Shows Man Proposing To His Girlfriend During Arrest	9:36:00	PkNKTJYjHW8	21	12	1.75	576	0.036458333	0
Bodycam Shows Florida Cops Making An Unusual 'Arrest'	1:53:00	JIz7IeVD-J4	4	4	1	113	0.03539823	0
Las Vegas Police Officers Fatally Shoot Man Armed With Knife	3:01:00	zWOWSgkABg4	6	1	6	181	0.033149171	0
Bodycam Shows Officer Shoot Fleeing Armed Suspect in Back Volume Warning	4:17:00	MNTT7AVVQqA	8	1	8	257	0.031128405	0
C7Handcuff	0:33	Qo2UMY5GGF8	1	1	1	33	0.03030303	1
Police Dashcam Shows Oklahoma Officer Chasing Reckless Driver	3:55	W7HUwEPbRAk	7	2	3.5	235	0.029787234	1
Bodycam Captures Cop Shooting Robbery Suspect In The Back	1:13:00	gnKh_3kkw2c	2	1	2	73	0.02739726	0
6Letoff	5:02	3umk2E7hA1k	8	1	8	302	0.026490066	1
Man Holding Woman by Neck Gets Fatally Shot by Ohio Police Officer	5:59:00	MStdL0VeqJE	9	3	3	359	0.025069638	0
Bodycam Police Takedown Of Elderly Man Results In Federal Lawsuit	4:00:00	SKT5jo26pLY	6	1	6	240	0.025	0
Car Hits Utah Trooper And Throws Him Into The Air	5:22	qVnCREgygNY	8	1	8	322	0.02484472	1
Bodycam Shows Man Asking Police For Help Finding His Marijuana	0:49:00	xlUKkLo8zkg	1	1	1	49	0.020408163	0
Bodycam Shows Indicted Fort Worth Officer Punching Man in Face	1:51:00	AZIqzrvo5iA	2	1	2	111	0.018018018	0
Bodycam Shows Police Officer Rescue Fawn Stuck In Fence	1:00:00	5-dpePdq1VY	1	1	1	60	0.016666667	0
Bodycam Video Of Cops Letting Drunk Driver Off Over Language Barrier	3:08:00	V6dUPDS1YRg	3	3	1	188	0.015957447	0
Las Vegas Police Officers Fatally Shoot Armed Driver At Traffic Stop	1:17:00	267l_x7dV8w	1	1	1	77	0.012987013	0
Raw Bodycam Video Shows Cop Shooting Pit Bull	5:24:00	TP8dfo5sfKc	4	3	1.333333333	324	0.012345679	0
Trenton Police Officer Rescues Man Dangling From Highrise Window	1:32:00	ukfcH4R_zB8	1	1	1	92	0.010869565	0
Suspect Apologizes After K9 Takedown Following Pursuit	1:36:00	hu-SEP0UvH8	1	1	1	96	0.010416667	0
Police Video Of Female Cop Beaten By Suspect She Feared Shooting	6:34:00	OCbuZ2QaB-c	4	1	4	394	0.010152284	0
Bodycam Shows Suspect Shooting At Tennessee Cop	1:41:00	ffwkEGUyV1I	1	1	1	101	0.00990099	0
Dashcam Cop Shot During Traffic Stop	1:43	DnEiTZVSeP0	1	1	1	103	0.009708738	1
Bodycam Footage Of Naked Woman Stealing Police Truck	1:50:00	LKzOPOWIRnM	1	1	1	110	0.009090909	0
Bodycam Shows Deputy and Civilians Rescue Man From Burning Car	1:59:00	7bejNYCEmEw	1	1	1	119	0.008403361	0
Bodycam Video Of Fatal Officer Involved Shooting in Pueblo, Colorado	2:00:00	uKgbMQELbwI	1	1	1	120	0.008333333	0
Oklahoma Deputy Fatally Shoots Suspect Who Stabbed Him	2:01:00	uINXIeYGUbg	1	1	1	121	0.008264463	0
Bodycam Shows Sand Springs Police Take Down Robbery Suspect	2:12:00	x0Bk0bo-foU	1	1	1	132	0.007575758	0
Police Bodycam Shows Suspect Hiding Inside Hollow Dresser	2:15:00	UYO_PH8HZPA	1	1	1	135	0.007407407	0
Pipe-Wielding Student Gets Shot By Cop At University Of Chicago	2:16:00	rzsJcbXyWFc	1	1	1	136	0.007352941	0
Seattle Police Bodycam Video Of Officer-Involved Shooting 2 19 2018	2:31:00	qOfj5ld2HLk	1	1	1	151	0.006622517	0
Bodycam Shows Cop Shoot At Rottweiler	2:39:00	IyOYoagKMsc	1	1	1	159	0.006289308	0
Chopper Bodycam Video Of Officer-Involved Shooting In San Diego, California	2:42:00	odIpxnXDSFQ	1	1	1	162	0.00617284	0
Bodycam Shows Police Rescue Man From River With Helicopter	2:54:00	_RaVs7Xh5vU	1	1	1	174	0.005747126	0
Bodycam Shows Las Vegas Officer Slamming Woman Onto Car Hood	2:58:00	0nXuvfYvBks	1	1	1	178	0.005617978	0
Bodycam Shows Police Fatally Shoot Armed Man Holding Hostage	3:18:00	qYp9sq34cEc	1	1	1	198	0.005050505	0
Raw Bodycam Video Of Officer-Involved Shooting In Athens, Georgia	4:02:00	Qye0vTbeAUY	1	1	1	242	0.004132231	0
Bodycam Footage Of San Francisco Police Shooting Sean Moore	8:38:00	WImg1tm62j4	1	1	1	518	0.001930502	0
Police Use Bean Bags Ammunition To Stop Suicidal Woman	9:51:00	pwPysbyloy8	1	1	1	591	0.001692047	0
Bodycam Shows Female Cop Waving Gun in Air and Shouting Threats	4:18:00	K73W-axJaek	0	0	0	258	0	0
